# Supplementary material for: Discovery of β-Arrestin-Biased 25CN-NBOH-Derived 5-HT2A Receptor Agonists
Source: J Med Chem. 2022 Sep 13;65(18):12031–43. doi: 10.1021/acs.jmedchem.2c00702 (PMC9511481; doi:10.1021/acs.jmedchem.2c00702)
Supplement: Supplementary file 2 — jm2c00702_si_002.csv [file jm2c00702_si_002.csv]

		Referenced by LSD									Referenced by 5-HT
Compound	SMILES	5-HT2AR ?-arr2 EC50 (nM)	5-HT2AR ?-arr2 Rmax (%)	5-HT2AR miniGàq EC50 (nM)	5-HT2AR miniGàq Rmax (%)	5-HT2AR-S159A ?-arr2 EC50 (nM)	5-HT2AR-S159A ?-arr2 Rmax (%)	5-HT2AR-S159A miniGàq EC50 (nM)	5-HT2AR-S159A miniGàq Rmax (%)		5-HT2AR ?-arr2 EC50 (nM)	5-HT2AR ?-arr2 Rmax (%)	5-HT2AR miniGàq EC50 (nM)	5-HT2AR miniGàq Rmax (%)	5-HT2AR-S159A ?-arr2 EC50 (nM)	5-HT2AR-S159A ?-arr2 Rmax (%)	5-HT2AR-S159A miniGàq EC50 (nM)	5-HT2AR-S159A miniGàq Rmax (%)
5-HT	NCCC1=CNC2=C1C=C(O)C=C2	12.1	110	130	222	661	71.7	1672	49.3		12.0	99.6	129	99.2	629	98.2	1317	96.3
LSD	CCN(C([C@@H]1C=C([C@]2([H])N(C)C1)C3=CC=CC4=C3C(C2)=CN4)=O)CC	12.9	99.7	13.2	100	5.19	99.9	5.38	99.5		12.9	90.7	13.4	45.4	5.26	128	5.35	207
4a	COC1=C(CCNCC2=CC(O)=CC=C2)C=C(OC)C(Br)=C1	11.1	112	48.8	28.0	172	89.8	154	21.0		11.1	98.9	46.9	11.7	175	110	156	36.8
4b	COC1=C(CCNCC2=CC(OC)=CC=C2)C=C(OC)C(Br)=C1	11.1	113	44.4	38.8	81.9	106	112	44.7		11.1	100	43.3	16.2	80.4	130	118	81.0
4c	COC1=C(CCNC(CO2)C3=C2C=CC=C3)C=C(OC)C(Br)=C1	28.6	96.6	23.0	48.7						28.7	85.5	24.5	20.7
4d	COC1=C(CCNC(CCO2)C3=C2C=CC=C3)C=C(OC)C(Br)=C1	132	121	174	47.7						134	108	168	19.8
6a	COC1=C(CCNCC2=C(C=CC=C2)O)C=C(OC)C(C#N)=C1	2.75	150	8.59	123	37.7	114	137	70.3		2.76	139	8.66	60.1	37.3	153	109	155
6b	COC1=C(CCNCC2=C(C=CC=C2)OC)C=C(OC)C(C#N)=C1	1.93	161	6.71	159						1.94	148	6.53	77.1
6c	COC1=C(CCNCC2=C(C=CC=C2)F)C=C(OC)C(C#N)=C1	53.2	114	168	72.5	661	86.6	1126	20.4		53.3	105	164	35.3	645	113	899	42.7
6d	COC1=C(CCNCC2=C(OCO3)C3=CC=C2)C=C(OC)C(C#N)=C1	17.0	114	45.1	83.0						17.1	106	47.3	40.1
6e	COC1=C(CCNCC2=CC(O)=CC=C2)C=C(OC)C(C#N)=C1	84.5	106	301	22.5	939	68.2	2064	12.9		84.5	97.5	299	9.75	938	84.1	2060	22.9
6f	COC1=C(CCNC(CO2)C3=C2C=CC=C3)C=C(OC)C(C#N)=C1	108	82.9	631	18.0	1025	90.8	1653	13.8		108	76.0	608	7.72	1031	118	1652	28.9
