# Supplementary material for: Discovery of β-Arrestin-Biased 25CN-NBOH-Derived 5-HT2A Receptor Agonists
Source: J Med Chem. 2022 Sep 13;65(18):12031–43. doi: 10.1021/acs.jmedchem.2c00702 (PMC9511481; doi:10.1021/acs.jmedchem.2c00702)
Supplement: Supplementary file 4 — jm2c00702_si_004.pdb [file jm2c00702_si_004.pdb]

HEADER    6a_exp_25cnnboh_6wha
ATOM      1  N   VAL A  84      87.119 112.944  81.122  1.00 65.28           N  
ATOM      2  CA  VAL A  84      87.809 111.855  81.842  1.00 65.28           C  
ATOM      3  C   VAL A  84      86.718 110.972  82.498  1.00 65.28           C  
ATOM      4  O   VAL A  84      86.650 109.788  82.174  1.00 65.28           O  
ATOM      5  CB  VAL A  84      88.831 112.326  82.931  1.00 65.28           C  
ATOM      6  CG1 VAL A  84      89.551 111.163  83.657  1.00 65.28           C  
ATOM      7  CG2 VAL A  84      89.891 113.279  82.347  1.00 65.28           C  
ATOM      8  N   ILE A  85      85.910 111.546  83.411  1.00 63.67           N  
ATOM      9  CA  ILE A  85      84.910 110.856  84.238  1.00 63.67           C  
ATOM     10  C   ILE A  85      83.824 110.133  83.413  1.00 63.67           C  
ATOM     11  O   ILE A  85      83.494 108.990  83.729  1.00 63.67           O  
ATOM     12  CB  ILE A  85      84.219 111.837  85.240  1.00 63.67           C  
ATOM     13  CG1 ILE A  85      85.279 112.572  86.097  1.00 63.67           C  
ATOM     14  CG2 ILE A  85      83.172 111.145  86.150  1.00 63.67           C  
ATOM     15  CD1 ILE A  85      84.717 113.584  87.109  1.00 63.67           C  
ATOM     16  N   ILE A  86      83.325 110.797  82.356  1.00 63.52           N  
ATOM     17  CA  ILE A  86      82.332 110.254  81.425  1.00 63.52           C  
ATOM     18  C   ILE A  86      82.901 109.095  80.579  1.00 63.52           C  
ATOM     19  O   ILE A  86      82.218 108.084  80.428  1.00 63.52           O  
ATOM     20  CB  ILE A  86      81.753 111.366  80.493  1.00  0.00           C  
ATOM     21  CG1 ILE A  86      80.962 112.408  81.322  1.00  0.00           C  
ATOM     22  CG2 ILE A  86      80.877 110.845  79.327  1.00  0.00           C  
ATOM     23  CD1 ILE A  86      80.615 113.693  80.555  1.00  0.00           C  
ATOM     24  N   LEU A  87      84.147 109.247  80.092  1.00 60.33           N  
ATOM     25  CA  LEU A  87      84.876 108.235  79.319  1.00 60.33           C  
ATOM     26  C   LEU A  87      85.247 106.991  80.145  1.00 60.33           C  
ATOM     27  O   LEU A  87      85.230 105.891  79.592  1.00 60.33           O  
ATOM     28  CB  LEU A  87      86.147 108.865  78.708  1.00  0.00           C  
ATOM     29  CG  LEU A  87      85.877 109.860  77.558  1.00  0.00           C  
ATOM     30  CD1 LEU A  87      87.152 110.655  77.204  1.00  0.00           C  
ATOM     31  CD2 LEU A  87      85.258 109.166  76.324  1.00  0.00           C  
ATOM     32  N   THR A  88      85.550 107.182  81.442  1.00 59.27           N  
ATOM     33  CA  THR A  88      85.826 106.111  82.400  1.00 59.27           C  
ATOM     34  C   THR A  88      84.577 105.241  82.615  1.00 59.27           C  
ATOM     35  O   THR A  88      84.609 104.061  82.276  1.00 59.27           O  
ATOM     36  CB  THR A  88      86.300 106.653  83.782  1.00  0.00           C  
ATOM     37  CG2 THR A  88      86.589 105.576  84.847  1.00  0.00           C  
ATOM     38  OG1 THR A  88      87.480 107.411  83.620  1.00  0.00           O  
ATOM     39  N   ILE A  89      83.501 105.861  83.129  1.00 58.92           N  
ATOM     40  CA  ILE A  89      82.241 105.217  83.500  1.00 58.92           C  
ATOM     41  C   ILE A  89      81.523 104.533  82.317  1.00 58.92           C  
ATOM     42  O   ILE A  89      81.069 103.401  82.481  1.00 58.92           O  
ATOM     43  CB  ILE A  89      81.296 106.232  84.218  1.00 58.92           C  
ATOM     44  CG1 ILE A  89      81.892 106.637  85.590  1.00 58.92           C  
ATOM     45  CG2 ILE A  89      79.835 105.760  84.400  1.00 58.92           C  
ATOM     46  CD1 ILE A  89      81.231 107.870  86.224  1.00 58.92           C  
ATOM     47  N   ALA A  90      81.479 105.197  81.148  1.00 59.56           N  
ATOM     48  CA  ALA A  90      80.907 104.646  79.916  1.00 59.56           C  
ATOM     49  C   ALA A  90      81.725 103.484  79.328  1.00 59.56           C  
ATOM     50  O   ALA A  90      81.125 102.551  78.795  1.00 59.56           O  
ATOM     51  CB  ALA A  90      80.743 105.763  78.875  1.00 59.56           C  
ATOM     52  N   GLY A  91      83.063 103.546  79.457  1.00 56.06           N  
ATOM     53  CA  GLY A  91      83.987 102.514  78.985  1.00 56.06           C  
ATOM     54  C   GLY A  91      83.909 101.246  79.849  1.00 56.06           C  
ATOM     55  O   GLY A  91      83.999 100.145  79.306  1.00 56.06           O  
ATOM     56  N   ASN A  92      83.704 101.395  81.172  1.00 56.64           N  
ATOM     57  CA  ASN A  92      83.499 100.283  82.107  1.00 56.64           C  
ATOM     58  C   ASN A  92      82.153  99.585  81.867  1.00 56.64           C  
ATOM     59  O   ASN A  92      82.138  98.364  81.722  1.00 56.64           O  
ATOM     60  CB  ASN A  92      83.581 100.751  83.580  1.00  0.00           C  
ATOM     61  CG  ASN A  92      84.912 101.381  84.004  1.00  0.00           C  
ATOM     62  ND2 ASN A  92      86.036 100.752  83.665  1.00  0.00           N  
ATOM     63  OD1 ASN A  92      84.924 102.421  84.656  1.00  0.00           O  
ATOM     64  N   ILE A  93      81.060 100.369  81.819  1.00 59.58           N  
ATOM     65  CA  ILE A  93      79.686  99.885  81.654  1.00 59.58           C  
ATOM     66  C   ILE A  93      79.449  99.146  80.323  1.00 59.58           C  
ATOM     67  O   ILE A  93      78.804  98.099  80.343  1.00 59.58           O  
ATOM     68  CB  ILE A  93      78.643 101.034  81.842  1.00  0.00           C  
ATOM     69  CG1 ILE A  93      78.581 101.448  83.332  1.00  0.00           C  
ATOM     70  CG2 ILE A  93      77.215 100.737  81.321  1.00  0.00           C  
ATOM     71  CD1 ILE A  93      77.846 102.770  83.592  1.00  0.00           C  
ATOM     72  N   LEU A  94      80.000  99.669  79.213  1.00 61.52           N  
ATOM     73  CA  LEU A  94      79.904  99.066  77.880  1.00 61.52           C  
ATOM     74  C   LEU A  94      80.581  97.683  77.795  1.00 61.52           C  
ATOM     75  O   LEU A  94      80.002  96.775  77.201  1.00 61.52           O  
ATOM     76  CB  LEU A  94      80.459 100.062  76.832  1.00  0.00           C  
ATOM     77  CG  LEU A  94      80.403  99.600  75.355  1.00  0.00           C  
ATOM     78  CD1 LEU A  94      78.965  99.303  74.880  1.00  0.00           C  
ATOM     79  CD2 LEU A  94      81.129 100.601  74.431  1.00  0.00           C  
ATOM     80  N   VAL A  95      81.768  97.547  78.412  1.00 62.20           N  
ATOM     81  CA  VAL A  95      82.529  96.297  78.487  1.00 62.20           C  
ATOM     82  C   VAL A  95      81.862  95.248  79.402  1.00 62.20           C  
ATOM     83  O   VAL A  95      81.807  94.081  79.019  1.00 62.20           O  
ATOM     84  CB  VAL A  95      84.000  96.565  78.930  1.00 62.20           C  
ATOM     85  CG1 VAL A  95      84.803  95.329  79.394  1.00 62.20           C  
ATOM     86  CG2 VAL A  95      84.772  97.272  77.800  1.00 62.20           C  
ATOM     87  N   ILE A  96      81.334  95.682  80.562  1.00 62.76           N  
ATOM     88  CA  ILE A  96      80.609  94.837  81.519  1.00 62.76           C  
ATOM     89  C   ILE A  96      79.297  94.262  80.936  1.00 62.76           C  
ATOM     90  O   ILE A  96      79.025  93.078  81.139  1.00 62.76           O  
ATOM     91  CB  ILE A  96      80.335  95.600  82.856  1.00  0.00           C  
ATOM     92  CG1 ILE A  96      81.653  95.821  83.640  1.00  0.00           C  
ATOM     93  CG2 ILE A  96      79.282  94.958  83.790  1.00  0.00           C  
ATOM     94  CD1 ILE A  96      81.581  96.945  84.687  1.00  0.00           C  
ATOM     95  N   MET A  97      78.543  95.091  80.190  1.00 66.70           N  
ATOM     96  CA  MET A  97      77.321  94.700  79.481  1.00 66.70           C  
ATOM     97  C   MET A  97      77.576  93.780  78.271  1.00 66.70           C  
ATOM     98  O   MET A  97      76.732  92.926  77.999  1.00 66.70           O  
ATOM     99  CB  MET A  97      76.546  95.963  79.044  1.00  0.00           C  
ATOM    100  CG  MET A  97      75.846  96.707  80.197  1.00  0.00           C  
ATOM    101  SD  MET A  97      74.480  95.824  81.008  1.00  0.00           S  
ATOM    102  CE  MET A  97      73.278  95.728  79.654  1.00  0.00           C  
ATOM    103  N   ALA A  98      78.719  93.953  77.582  1.00 68.76           N  
ATOM    104  CA  ALA A  98      79.126  93.134  76.435  1.00 68.76           C  
ATOM    105  C   ALA A  98      79.568  91.709  76.816  1.00 68.76           C  
ATOM    106  O   ALA A  98      79.385  90.797  76.010  1.00 68.76           O  
ATOM    107  CB  ALA A  98      80.237  93.856  75.658  1.00 68.76           C  
ATOM    108  N   VAL A  99      80.118  91.536  78.035  1.00 69.20           N  
ATOM    109  CA  VAL A  99      80.538  90.253  78.622  1.00 69.20           C  
ATOM    110  C   VAL A  99      79.280  89.618  79.193  1.00 69.20           C  
ATOM    111  O   VAL A  99      79.165  88.403  79.343  1.00 69.20           O  
ATOM    112  CB  VAL A  99      81.670  90.467  79.679  1.00 69.20           C  
ATOM    113  CG1 VAL A  99      81.965  89.253  80.589  1.00 69.20           C  
ATOM    114  CG2 VAL A  99      82.982  90.916  79.011  1.00 69.20           C  
ATOM    115  N   LEU A 105      80.848  85.171  74.597  1.00 75.72           N  
ATOM    116  CA  LEU A 105      81.976  85.879  75.242  1.00 75.72           C  
ATOM    117  C   LEU A 105      82.005  85.610  76.775  1.00 75.72           C  
ATOM    118  O   LEU A 105      82.744  86.299  77.480  1.00 75.72           O  
ATOM    119  CB  LEU A 105      81.996  87.394  74.885  1.00 75.72           C  
ATOM    120  CG  LEU A 105      82.472  87.694  73.442  1.00 75.72           C  
ATOM    121  CD1 LEU A 105      82.180  89.159  73.044  1.00 75.72           C  
ATOM    122  CD2 LEU A 105      83.955  87.311  73.233  1.00 75.72           C  
ATOM    123  N   GLN A 106      81.289  84.582  77.272  1.00 79.15           N  
ATOM    124  CA  GLN A 106      81.312  84.133  78.668  1.00 79.15           C  
ATOM    125  C   GLN A 106      82.379  83.041  78.887  1.00 79.15           C  
ATOM    126  O   GLN A 106      82.072  81.969  79.410  1.00 79.15           O  
ATOM    127  CB  GLN A 106      79.900  83.682  79.096  1.00  0.00           C  
ATOM    128  CG  GLN A 106      78.866  84.822  79.080  1.00  0.00           C  
ATOM    129  CD  GLN A 106      77.548  84.393  79.723  1.00  0.00           C  
ATOM    130  NE2 GLN A 106      76.482  84.296  78.928  1.00  0.00           N  
ATOM    131  OE1 GLN A 106      77.492  84.160  80.928  1.00  0.00           O  
ATOM    132  N   ASN A 107      83.624  83.342  78.482  1.00 79.30           N  
ATOM    133  CA  ASN A 107      84.795  82.493  78.700  1.00 79.30           C  
ATOM    134  C   ASN A 107      85.282  82.605  80.158  1.00 79.30           C  
ATOM    135  O   ASN A 107      85.005  83.606  80.824  1.00 79.30           O  
ATOM    136  CB  ASN A 107      85.916  82.909  77.711  1.00 79.30           C  
ATOM    137  CG  ASN A 107      86.872  81.779  77.296  1.00 79.30           C  
ATOM    138  ND2 ASN A 107      87.741  82.060  76.325  1.00 79.30           N  
ATOM    139  OD1 ASN A 107      86.844  80.676  77.838  1.00 79.30           O  
ATOM    140  N   ALA A 108      86.028  81.584  80.613  1.00 78.79           N  
ATOM    141  CA  ALA A 108      86.611  81.495  81.955  1.00 78.79           C  
ATOM    142  C   ALA A 108      87.575  82.644  82.311  1.00 78.79           C  
ATOM    143  O   ALA A 108      87.657  83.004  83.484  1.00 78.79           O  
ATOM    144  CB  ALA A 108      87.304  80.131  82.110  1.00 78.79           C  
ATOM    145  N   THR A 109      88.257  83.214  81.302  1.00 72.86           N  
ATOM    146  CA  THR A 109      89.178  84.343  81.453  1.00 72.86           C  
ATOM    147  C   THR A 109      88.480  85.727  81.426  1.00 72.86           C  
ATOM    148  O   THR A 109      89.015  86.669  82.012  1.00 72.86           O  
ATOM    149  CB  THR A 109      90.300  84.281  80.372  1.00 72.86           C  
ATOM    150  CG2 THR A 109      89.801  84.347  78.915  1.00 72.86           C  
ATOM    151  OG1 THR A 109      91.241  85.328  80.534  1.00 72.86           O  
ATOM    152  N   ASN A 110      87.306  85.839  80.775  1.00 69.28           N  
ATOM    153  CA  ASN A 110      86.572  87.105  80.596  1.00 69.28           C  
ATOM    154  C   ASN A 110      85.819  87.575  81.856  1.00 69.28           C  
ATOM    155  O   ASN A 110      85.458  88.751  81.915  1.00 69.28           O  
ATOM    156  CB  ASN A 110      85.624  86.996  79.376  1.00 69.28           C  
ATOM    157  CG  ASN A 110      86.338  86.945  78.016  1.00 69.28           C  
ATOM    158  ND2 ASN A 110      85.580  86.691  76.950  1.00 69.28           N  
ATOM    159  OD1 ASN A 110      87.545  87.153  77.911  1.00 69.28           O  
ATOM    160  N   TYR A 111      85.646  86.697  82.860  1.00 69.56           N  
ATOM    161  CA  TYR A 111      85.154  87.067  84.194  1.00 69.56           C  
ATOM    162  C   TYR A 111      86.173  87.910  84.989  1.00 69.56           C  
ATOM    163  O   TYR A 111      85.766  88.682  85.859  1.00 69.56           O  
ATOM    164  CB  TYR A 111      84.792  85.795  84.990  1.00 69.56           C  
ATOM    165  CG  TYR A 111      83.826  84.830  84.318  1.00 69.56           C  
ATOM    166  CD1 TYR A 111      82.653  85.300  83.686  1.00 69.56           C  
ATOM    167  CD2 TYR A 111      84.096  83.445  84.338  1.00 69.56           C  
ATOM    168  CE1 TYR A 111      81.766  84.394  83.073  1.00 69.56           C  
ATOM    169  CE2 TYR A 111      83.203  82.539  83.734  1.00 69.56           C  
ATOM    170  CZ  TYR A 111      82.038  83.013  83.101  1.00 69.56           C  
ATOM    171  OH  TYR A 111      81.174  82.131  82.522  1.00 69.56           O  
ATOM    172  N   PHE A 112      87.469  87.760  84.662  1.00 58.52           N  
ATOM    173  CA  PHE A 112      88.579  88.494  85.266  1.00 58.52           C  
ATOM    174  C   PHE A 112      88.690  89.921  84.685  1.00 58.52           C  
ATOM    175  O   PHE A 112      89.088  90.828  85.415  1.00 58.52           O  
ATOM    176  CB  PHE A 112      89.871  87.676  85.047  1.00 58.52           C  
ATOM    177  CG  PHE A 112      90.924  87.890  86.114  1.00 58.52           C  
ATOM    178  CD1 PHE A 112      90.778  87.255  87.363  1.00 58.52           C  
ATOM    179  CD2 PHE A 112      91.945  88.847  85.945  1.00 58.52           C  
ATOM    180  CE1 PHE A 112      91.654  87.547  88.398  1.00 58.52           C  
ATOM    181  CE2 PHE A 112      92.828  89.104  86.986  1.00 58.52           C  
ATOM    182  CZ  PHE A 112      92.684  88.458  88.207  1.00 58.52           C  
ATOM    183  N   LEU A 113      88.284  90.103  83.412  1.00 57.60           N  
ATOM    184  CA  LEU A 113      88.140  91.404  82.748  1.00 57.60           C  
ATOM    185  C   LEU A 113      86.968  92.220  83.322  1.00 57.60           C  
ATOM    186  O   LEU A 113      87.092  93.439  83.430  1.00 57.60           O  
ATOM    187  CB  LEU A 113      87.962  91.209  81.219  1.00 57.60           C  
ATOM    188  CG  LEU A 113      89.261  91.277  80.387  1.00 57.60           C  
ATOM    189  CD1 LEU A 113      89.880  92.692  80.381  1.00 57.60           C  
ATOM    190  CD2 LEU A 113      90.272  90.174  80.759  1.00 57.60           C  
ATOM    191  N   MET A 114      85.872  91.536  83.695  1.00 58.75           N  
ATOM    192  CA  MET A 114      84.703  92.135  84.339  1.00 58.75           C  
ATOM    193  C   MET A 114      85.012  92.633  85.765  1.00 58.75           C  
ATOM    194  O   MET A 114      84.551  93.714  86.127  1.00 58.75           O  
ATOM    195  CB  MET A 114      83.538  91.125  84.307  1.00  0.00           C  
ATOM    196  CG  MET A 114      82.179  91.711  84.730  1.00  0.00           C  
ATOM    197  SD  MET A 114      80.830  90.504  84.816  1.00  0.00           S  
ATOM    198  CE  MET A 114      81.277  89.633  86.342  1.00  0.00           C  
ATOM    199  N   SER A 115      85.821  91.867  86.521  1.00 54.35           N  
ATOM    200  CA  SER A 115      86.302  92.214  87.863  1.00 54.35           C  
ATOM    201  C   SER A 115      87.262  93.424  87.868  1.00 54.35           C  
ATOM    202  O   SER A 115      87.205  94.230  88.797  1.00 54.35           O  
ATOM    203  CB  SER A 115      86.928  90.955  88.505  1.00 54.35           C  
ATOM    204  OG  SER A 115      87.347  91.175  89.838  1.00 54.35           O  
ATOM    205  N   LEU A 116      88.092  93.547  86.814  1.00 52.73           N  
ATOM    206  CA  LEU A 116      88.997  94.675  86.579  1.00 52.73           C  
ATOM    207  C   LEU A 116      88.221  95.958  86.220  1.00 52.73           C  
ATOM    208  O   LEU A 116      88.527  97.017  86.767  1.00 52.73           O  
ATOM    209  CB  LEU A 116      90.030  94.259  85.501  1.00 52.73           C  
ATOM    210  CG  LEU A 116      91.294  95.147  85.365  1.00 52.73           C  
ATOM    211  CD1 LEU A 116      92.416  94.397  84.613  1.00 52.73           C  
ATOM    212  CD2 LEU A 116      91.031  96.525  84.724  1.00 52.73           C  
ATOM    213  N   ALA A 117      87.210  95.833  85.339  1.00 54.43           N  
ATOM    214  CA  ALA A 117      86.323  96.923  84.924  1.00 54.43           C  
ATOM    215  C   ALA A 117      85.445  97.471  86.064  1.00 54.43           C  
ATOM    216  O   ALA A 117      85.180  98.671  86.077  1.00 54.43           O  
ATOM    217  CB  ALA A 117      85.457  96.458  83.743  1.00 54.43           C  
ATOM    218  N   ILE A 118      85.045  96.603  87.010  1.00 57.95           N  
ATOM    219  CA  ILE A 118      84.321  96.969  88.231  1.00 57.95           C  
ATOM    220  C   ILE A 118      85.177  97.797  89.214  1.00 57.95           C  
ATOM    221  O   ILE A 118      84.638  98.719  89.824  1.00 57.95           O  
ATOM    222  CB  ILE A 118      83.717  95.709  88.933  1.00  0.00           C  
ATOM    223  CG1 ILE A 118      82.481  95.211  88.145  1.00  0.00           C  
ATOM    224  CG2 ILE A 118      83.351  95.869  90.429  1.00  0.00           C  
ATOM    225  CD1 ILE A 118      82.071  93.764  88.459  1.00  0.00           C  
ATOM    226  N   ALA A 119      86.484  97.492  89.324  1.00 58.25           N  
ATOM    227  CA  ALA A 119      87.438  98.232  90.159  1.00 58.25           C  
ATOM    228  C   ALA A 119      87.664  99.679  89.680  1.00 58.25           C  
ATOM    229  O   ALA A 119      87.693 100.590  90.509  1.00 58.25           O  
ATOM    230  CB  ALA A 119      88.767  97.462  90.226  1.00 58.25           C  
ATOM    231  N   ASP A 120      87.774  99.858  88.352  1.00 61.14           N  
ATOM    232  CA  ASP A 120      87.895 101.156  87.677  1.00 61.14           C  
ATOM    233  C   ASP A 120      86.579 101.960  87.659  1.00 61.14           C  
ATOM    234  O   ASP A 120      86.644 103.187  87.615  1.00 61.14           O  
ATOM    235  CB  ASP A 120      88.454 101.013  86.239  1.00 61.14           C  
ATOM    236  CG  ASP A 120      89.863 100.402  86.115  1.00 61.14           C  
ATOM    237  OD1 ASP A 120      90.677 100.567  87.053  1.00 61.14           O  
ATOM    238  OD2 ASP A 120      90.162  99.906  85.007  1.00 61.14           O1-
ATOM    239  N   MET A 121      85.420 101.277  87.720  1.00 62.99           N  
ATOM    240  CA  MET A 121      84.094 101.898  87.815  1.00 62.99           C  
ATOM    241  C   MET A 121      83.807 102.452  89.220  1.00 62.99           C  
ATOM    242  O   MET A 121      83.182 103.506  89.333  1.00 62.99           O  
ATOM    243  CB  MET A 121      83.026 100.878  87.372  1.00  0.00           C  
ATOM    244  CG  MET A 121      81.608 101.452  87.220  1.00  0.00           C  
ATOM    245  SD  MET A 121      80.415 100.300  86.485  1.00  0.00           S  
ATOM    246  CE  MET A 121      80.261  99.086  87.823  1.00  0.00           C  
ATOM    247  N   LEU A 122      84.301 101.749  90.253  1.00 64.63           N  
ATOM    248  CA  LEU A 122      84.253 102.149  91.660  1.00 64.63           C  
ATOM    249  C   LEU A 122      85.140 103.378  91.926  1.00 64.63           C  
ATOM    250  O   LEU A 122      84.696 104.293  92.618  1.00 64.63           O  
ATOM    251  CB  LEU A 122      84.660 100.945  92.544  1.00 64.63           C  
ATOM    252  CG  LEU A 122      83.482 100.183  93.195  1.00 64.63           C  
ATOM    253  CD1 LEU A 122      82.426  99.671  92.186  1.00 64.63           C  
ATOM    254  CD2 LEU A 122      84.004  99.063  94.122  1.00 64.63           C  
ATOM    255  N   LEU A 123      86.343 103.401  91.324  1.00 65.42           N  
ATOM    256  CA  LEU A 123      87.248 104.552  91.291  1.00 65.42           C  
ATOM    257  C   LEU A 123      86.623 105.750  90.545  1.00 65.42           C  
ATOM    258  O   LEU A 123      86.722 106.875  91.033  1.00 65.42           O  
ATOM    259  CB  LEU A 123      88.587 104.100  90.656  1.00 65.42           C  
ATOM    260  CG  LEU A 123      89.737 105.136  90.647  1.00 65.42           C  
ATOM    261  CD1 LEU A 123      90.282 105.413  92.063  1.00 65.42           C  
ATOM    262  CD2 LEU A 123      90.853 104.719  89.664  1.00 65.42           C  
ATOM    263  N   GLY A 124      85.967 105.468  89.404  1.00 68.43           N  
ATOM    264  CA  GLY A 124      85.309 106.431  88.520  1.00 68.43           C  
ATOM    265  C   GLY A 124      84.127 107.158  89.183  1.00 68.43           C  
ATOM    266  O   GLY A 124      83.905 108.334  88.898  1.00 68.43           O  
ATOM    267  N   PHE A 125      83.380 106.460  90.053  1.00 72.10           N  
ATOM    268  CA  PHE A 125      82.156 106.952  90.683  1.00 72.10           C  
ATOM    269  C   PHE A 125      82.406 107.694  92.011  1.00 72.10           C  
ATOM    270  O   PHE A 125      81.745 108.702  92.255  1.00 72.10           O  
ATOM    271  CB  PHE A 125      81.175 105.760  90.818  1.00  0.00           C  
ATOM    272  CG  PHE A 125      79.840 105.992  91.515  1.00  0.00           C  
ATOM    273  CD1 PHE A 125      79.079 107.159  91.277  1.00  0.00           C  
ATOM    274  CD2 PHE A 125      79.259 104.950  92.271  1.00  0.00           C  
ATOM    275  CE1 PHE A 125      77.827 107.307  91.860  1.00  0.00           C  
ATOM    276  CE2 PHE A 125      78.006 105.116  92.844  1.00  0.00           C  
ATOM    277  CZ  PHE A 125      77.297 106.293  92.647  1.00  0.00           C  
ATOM    278  N   LEU A 126      83.333 107.188  92.845  1.00 73.00           N  
ATOM    279  CA  LEU A 126      83.545 107.673  94.213  1.00 73.00           C  
ATOM    280  C   LEU A 126      84.656 108.732  94.300  1.00 73.00           C  
ATOM    281  O   LEU A 126      84.434 109.770  94.925  1.00 73.00           O  
ATOM    282  CB  LEU A 126      83.856 106.485  95.159  1.00 73.00           C  
ATOM    283  CG  LEU A 126      82.621 105.723  95.697  1.00 73.00           C  
ATOM    284  CD1 LEU A 126      81.710 105.162  94.592  1.00 73.00           C  
ATOM    285  CD2 LEU A 126      83.038 104.613  96.684  1.00 73.00           C  
ATOM    286  N   VAL A 127      85.833 108.447  93.718  1.00 70.17           N  
ATOM    287  CA  VAL A 127      87.043 109.250  93.925  1.00 70.17           C  
ATOM    288  C   VAL A 127      87.099 110.504  93.030  1.00 70.17           C  
ATOM    289  O   VAL A 127      87.497 111.558  93.527  1.00 70.17           O  
ATOM    290  CB  VAL A 127      88.334 108.403  93.726  1.00 70.17           C  
ATOM    291  CG1 VAL A 127      89.650 109.204  93.788  1.00 70.17           C  
ATOM    292  CG2 VAL A 127      88.395 107.244  94.740  1.00 70.17           C  
ATOM    293  N   MET A 128      86.695 110.380  91.751  1.00 71.26           N  
ATOM    294  CA  MET A 128      86.736 111.466  90.762  1.00 71.26           C  
ATOM    295  C   MET A 128      85.975 112.762  91.121  1.00 71.26           C  
ATOM    296  O   MET A 128      86.576 113.820  90.939  1.00 71.26           O  
ATOM    297  CB  MET A 128      86.304 111.003  89.357  1.00  0.00           C  
ATOM    298  CG  MET A 128      86.898 109.688  88.847  1.00  0.00           C  
ATOM    299  SD  MET A 128      88.692 109.639  88.639  1.00  0.00           S  
ATOM    300  CE  MET A 128      88.840 108.007  87.858  1.00  0.00           C  
ATOM    301  N   PRO A 129      84.718 112.706  91.636  1.00 73.84           N  
ATOM    302  CA  PRO A 129      83.999 113.937  92.023  1.00 73.84           C  
ATOM    303  C   PRO A 129      84.596 114.678  93.234  1.00 73.84           C  
ATOM    304  O   PRO A 129      84.545 115.906  93.249  1.00 73.84           O  
ATOM    305  CB  PRO A 129      82.553 113.477  92.269  1.00 73.84           C  
ATOM    306  CG  PRO A 129      82.671 112.002  92.606  1.00 73.84           C  
ATOM    307  CD  PRO A 129      83.823 111.545  91.722  1.00 73.84           C  
ATOM    308  N   VAL A 130      85.181 113.942  94.197  1.00 72.60           N  
ATOM    309  CA  VAL A 130      85.865 114.516  95.362  1.00 72.60           C  
ATOM    310  C   VAL A 130      87.204 115.178  94.968  1.00 72.60           C  
ATOM    311  O   VAL A 130      87.496 116.271  95.456  1.00 72.60           O  
ATOM    312  CB  VAL A 130      86.129 113.452  96.467  1.00 72.60           C  
ATOM    313  CG1 VAL A 130      86.908 113.993  97.688  1.00 72.60           C  
ATOM    314  CG2 VAL A 130      84.817 112.805  96.950  1.00 72.60           C  
ATOM    315  N   SER A 131      87.958 114.529  94.062  1.00 73.41           N  
ATOM    316  CA  SER A 131      89.193 115.048  93.468  1.00 73.41           C  
ATOM    317  C   SER A 131      88.960 116.316  92.627  1.00 73.41           C  
ATOM    318  O   SER A 131      89.743 117.257  92.738  1.00 73.41           O  
ATOM    319  CB  SER A 131      89.870 113.949  92.623  1.00 73.41           C  
ATOM    320  OG  SER A 131      90.538 113.026  93.457  1.00 73.41           O  
ATOM    321  N   MET A 132      87.868 116.330  91.841  1.00 75.55           N  
ATOM    322  CA  MET A 132      87.419 117.462  91.027  1.00 75.55           C  
ATOM    323  C   MET A 132      87.062 118.699  91.870  1.00 75.55           C  
ATOM    324  O   MET A 132      87.475 119.800  91.509  1.00 75.55           O  
ATOM    325  CB  MET A 132      86.259 117.000  90.118  1.00 75.55           C  
ATOM    326  CG  MET A 132      85.614 118.099  89.256  1.00 75.55           C  
ATOM    327  SD  MET A 132      84.352 117.478  88.115  1.00 75.55           S  
ATOM    328  CE  MET A 132      83.831 119.044  87.369  1.00 75.55           C  
ATOM    329  N   LEU A 133      86.345 118.486  92.988  1.00 75.61           N  
ATOM    330  CA  LEU A 133      85.987 119.525  93.955  1.00 75.61           C  
ATOM    331  C   LEU A 133      87.209 120.138  94.656  1.00 75.61           C  
ATOM    332  O   LEU A 133      87.239 121.355  94.809  1.00 75.61           O  
ATOM    333  CB  LEU A 133      84.992 118.962  94.995  1.00  0.00           C  
ATOM    334  CG  LEU A 133      83.547 118.820  94.472  1.00  0.00           C  
ATOM    335  CD1 LEU A 133      82.706 117.913  95.398  1.00  0.00           C  
ATOM    336  CD2 LEU A 133      82.885 120.193  94.220  1.00  0.00           C  
ATOM    337  N   THR A 134      88.202 119.315  95.036  1.00 76.32           N  
ATOM    338  CA  THR A 134      89.429 119.769  95.704  1.00 76.32           C  
ATOM    339  C   THR A 134      90.291 120.704  94.823  1.00 76.32           C  
ATOM    340  O   THR A 134      90.851 121.665  95.349  1.00 76.32           O  
ATOM    341  CB  THR A 134      90.302 118.575  96.177  1.00 76.32           C  
ATOM    342  CG2 THR A 134      91.602 118.955  96.914  1.00 76.32           C  
ATOM    343  OG1 THR A 134      89.543 117.765  97.055  1.00 76.32           O  
ATOM    344  N   ILE A 135      90.329 120.444  93.504  1.00 79.49           N  
ATOM    345  CA  ILE A 135      90.963 121.306  92.501  1.00 79.49           C  
ATOM    346  C   ILE A 135      90.197 122.631  92.301  1.00 79.49           C  
ATOM    347  O   ILE A 135      90.834 123.680  92.207  1.00 79.49           O  
ATOM    348  CB  ILE A 135      91.096 120.575  91.127  1.00  0.00           C  
ATOM    349  CG1 ILE A 135      92.027 119.342  91.211  1.00  0.00           C  
ATOM    350  CG2 ILE A 135      91.488 121.468  89.926  1.00  0.00           C  
ATOM    351  CD1 ILE A 135      93.510 119.642  91.470  1.00  0.00           C  
ATOM    352  N   LEU A 136      88.854 122.556  92.258  1.00 81.50           N  
ATOM    353  CA  LEU A 136      87.953 123.692  92.042  1.00 81.50           C  
ATOM    354  C   LEU A 136      87.944 124.683  93.223  1.00 81.50           C  
ATOM    355  O   LEU A 136      87.900 125.892  92.995  1.00 81.50           O  
ATOM    356  CB  LEU A 136      86.535 123.149  91.739  1.00  0.00           C  
ATOM    357  CG  LEU A 136      85.671 124.067  90.848  1.00  0.00           C  
ATOM    358  CD1 LEU A 136      86.241 124.168  89.414  1.00  0.00           C  
ATOM    359  CD2 LEU A 136      84.192 123.620  90.860  1.00  0.00           C  
ATOM    360  N   TYR A 137      88.025 124.147  94.453  1.00 83.51           N  
ATOM    361  CA  TYR A 137      88.174 124.890  95.706  1.00 83.51           C  
ATOM    362  C   TYR A 137      89.617 125.376  95.968  1.00 83.51           C  
ATOM    363  O   TYR A 137      89.791 126.242  96.824  1.00 83.51           O  
ATOM    364  CB  TYR A 137      87.649 124.015  96.867  1.00 83.51           C  
ATOM    365  CG  TYR A 137      86.164 124.156  97.162  1.00 83.51           C  
ATOM    366  CD1 TYR A 137      85.741 124.979  98.228  1.00 83.51           C  
ATOM    367  CD2 TYR A 137      85.199 123.476  96.388  1.00 83.51           C  
ATOM    368  CE1 TYR A 137      84.371 125.114  98.522  1.00 83.51           C  
ATOM    369  CE2 TYR A 137      83.830 123.603  96.688  1.00 83.51           C  
ATOM    370  CZ  TYR A 137      83.414 124.419  97.757  1.00 83.51           C  
ATOM    371  OH  TYR A 137      82.087 124.535  98.049  1.00 83.51           O  
ATOM    372  N   GLY A 138      90.614 124.849  95.232  1.00 82.36           N  
ATOM    373  CA  GLY A 138      92.014 125.273  95.308  1.00 82.36           C  
ATOM    374  C   GLY A 138      92.680 124.791  96.606  1.00 82.36           C  
ATOM    375  O   GLY A 138      93.224 125.609  97.347  1.00 82.36           O  
ATOM    376  N   TYR A 139      92.596 123.477  96.884  1.00 82.22           N  
ATOM    377  CA  TYR A 139      93.083 122.768  98.080  1.00 82.22           C  
ATOM    378  C   TYR A 139      92.297 123.041  99.380  1.00 82.22           C  
ATOM    379  O   TYR A 139      92.579 122.376 100.378  1.00 82.22           O  
ATOM    380  CB  TYR A 139      94.612 122.925  98.287  1.00  0.00           C  
ATOM    381  CG  TYR A 139      95.478 122.087  97.365  1.00  0.00           C  
ATOM    382  CD1 TYR A 139      95.642 120.710  97.626  1.00  0.00           C  
ATOM    383  CD2 TYR A 139      96.161 122.679  96.282  1.00  0.00           C  
ATOM    384  CE1 TYR A 139      96.508 119.936  96.831  1.00  0.00           C  
ATOM    385  CE2 TYR A 139      97.029 121.904  95.487  1.00  0.00           C  
ATOM    386  CZ  TYR A 139      97.217 120.537  95.772  1.00  0.00           C  
ATOM    387  OH  TYR A 139      98.092 119.794  95.035  1.00  0.00           O  
ATOM    388  N   ARG A 140      91.299 123.943  99.358  1.00 83.84           N  
ATOM    389  CA  ARG A 140      90.332 124.113 100.444  1.00 83.84           C  
ATOM    390  C   ARG A 140      89.398 122.889 100.513  1.00 83.84           C  
ATOM    391  O   ARG A 140      88.975 122.390  99.470  1.00 83.84           O  
ATOM    392  CB  ARG A 140      89.576 125.447 100.247  1.00  0.00           C  
ATOM    393  CG  ARG A 140      88.406 125.722 101.212  1.00  0.00           C  
ATOM    394  CD  ARG A 140      88.844 125.950 102.669  1.00  0.00           C  
ATOM    395  NE  ARG A 140      87.691 126.049 103.581  1.00  0.00           N  
ATOM    396  CZ  ARG A 140      87.698 126.473 104.859  1.00  0.00           C  
ATOM    397  NH1 ARG A 140      88.822 126.872 105.477  1.00  0.00           N1+
ATOM    398  NH2 ARG A 140      86.545 126.500 105.538  1.00  0.00           N1+
ATOM    399  N   TRP A 141      89.119 122.432 101.742  1.00 87.99           N  
ATOM    400  CA  TRP A 141      88.350 121.223 102.015  1.00 87.99           C  
ATOM    401  C   TRP A 141      86.952 121.613 102.546  1.00 87.99           C  
ATOM    402  O   TRP A 141      86.855 121.980 103.718  1.00 87.99           O  
ATOM    403  CB  TRP A 141      89.151 120.378 103.028  1.00 87.99           C  
ATOM    404  CG  TRP A 141      88.569 119.035 103.350  1.00 87.99           C  
ATOM    405  CD1 TRP A 141      87.893 118.712 104.476  1.00 87.99           C  
ATOM    406  CD2 TRP A 141      88.534 117.847 102.504  1.00 87.99           C  
ATOM    407  CE2 TRP A 141      87.819 116.823 103.195  1.00 87.99           C  
ATOM    408  CE3 TRP A 141      89.029 117.528 101.217  1.00 87.99           C  
ATOM    409  NE1 TRP A 141      87.456 117.405 104.392  1.00 87.99           N  
ATOM    410  CZ2 TRP A 141      87.608 115.550 102.638  1.00 87.99           C  
ATOM    411  CZ3 TRP A 141      88.827 116.252 100.650  1.00 87.99           C  
ATOM    412  CH2 TRP A 141      88.119 115.262 101.359  1.00 87.99           C  
ATOM    413  N   PRO A 142      85.893 121.555 101.698  1.00 87.87           N  
ATOM    414  CA  PRO A 142      84.517 121.882 102.127  1.00 87.87           C  
ATOM    415  C   PRO A 142      83.844 120.848 103.010  1.00 87.87           C  
ATOM    416  O   PRO A 142      82.673 120.947 103.376  1.00 87.87           O  
ATOM    417  CB  PRO A 142      83.778 122.094 100.789  1.00 87.87           C  
ATOM    418  CG  PRO A 142      84.481 121.164  99.816  1.00 87.87           C  
ATOM    419  CD  PRO A 142      85.936 121.240 100.264  1.00 87.87           C  
ATOM    420  N   SER A 145      84.907 116.789 108.297  1.00 83.32           N  
ATOM    421  CA  SER A 145      86.283 116.377 108.648  1.00 83.32           C  
ATOM    422  C   SER A 145      86.403 114.833 108.593  1.00 83.32           C  
ATOM    423  O   SER A 145      87.458 114.341 108.188  1.00 83.32           O  
ATOM    424  CB  SER A 145      86.728 116.941 110.020  1.00 83.32           C  
ATOM    425  OG  SER A 145      88.119 116.790 110.236  1.00 83.32           O  
ATOM    426  N   LYS A 146      85.356 114.094 109.014  1.00 81.94           N  
ATOM    427  CA  LYS A 146      85.312 112.627 109.069  1.00 81.94           C  
ATOM    428  C   LYS A 146      85.436 111.928 107.700  1.00 81.94           C  
ATOM    429  O   LYS A 146      85.882 110.781 107.659  1.00 81.94           O  
ATOM    430  CB  LYS A 146      84.020 112.178 109.784  1.00  0.00           C  
ATOM    431  CG  LYS A 146      83.989 112.523 111.283  1.00  0.00           C  
ATOM    432  CD  LYS A 146      82.726 111.991 111.979  1.00  0.00           C  
ATOM    433  CE  LYS A 146      82.719 112.279 113.489  1.00  0.00           C  
ATOM    434  NZ  LYS A 146      81.504 111.757 114.140  1.00  0.00           N1+
ATOM    435  N   LEU A 147      85.060 112.627 106.615  1.00 82.84           N  
ATOM    436  CA  LEU A 147      85.146 112.144 105.236  1.00 82.84           C  
ATOM    437  C   LEU A 147      86.596 112.028 104.722  1.00 82.84           C  
ATOM    438  O   LEU A 147      86.849 111.164 103.887  1.00 82.84           O  
ATOM    439  CB  LEU A 147      84.251 113.045 104.346  1.00  0.00           C  
ATOM    440  CG  LEU A 147      84.019 112.557 102.889  1.00  0.00           C  
ATOM    441  CD1 LEU A 147      82.575 112.820 102.404  1.00  0.00           C  
ATOM    442  CD2 LEU A 147      85.022 113.159 101.885  1.00  0.00           C  
ATOM    443  N   CYS A 148      87.513 112.876 105.229  1.00 85.68           N  
ATOM    444  CA  CYS A 148      88.905 112.976 104.778  1.00 85.68           C  
ATOM    445  C   CYS A 148      89.735 111.695 104.994  1.00 85.68           C  
ATOM    446  O   CYS A 148      90.329 111.209 104.032  1.00 85.68           O  
ATOM    447  CB  CYS A 148      89.564 114.227 105.403  1.00 85.68           C  
ATOM    448  SG  CYS A 148      91.313 114.492 105.000  1.00 85.68           S  
ATOM    449  N   ALA A 149      89.743 111.165 106.231  1.00 82.07           N  
ATOM    450  CA  ALA A 149      90.479 109.949 106.605  1.00 82.07           C  
ATOM    451  C   ALA A 149      89.975 108.678 105.894  1.00 82.07           C  
ATOM    452  O   ALA A 149      90.784 107.809 105.565  1.00 82.07           O  
ATOM    453  CB  ALA A 149      90.414 109.765 108.131  1.00 82.07           C  
ATOM    454  N   VAL A 150      88.654 108.615 105.657  1.00 81.12           N  
ATOM    455  CA  VAL A 150      87.971 107.520 104.970  1.00 81.12           C  
ATOM    456  C   VAL A 150      88.213 107.542 103.445  1.00 81.12           C  
ATOM    457  O   VAL A 150      88.364 106.473 102.854  1.00 81.12           O  
ATOM    458  CB  VAL A 150      86.440 107.568 105.255  1.00  0.00           C  
ATOM    459  CG1 VAL A 150      85.590 106.567 104.440  1.00  0.00           C  
ATOM    460  CG2 VAL A 150      86.154 107.369 106.756  1.00  0.00           C  
ATOM    461  N   TRP A 151      88.267 108.743 102.843  1.00 76.25           N  
ATOM    462  CA  TRP A 151      88.510 108.946 101.413  1.00 76.25           C  
ATOM    463  C   TRP A 151      89.936 108.568 100.964  1.00 76.25           C  
ATOM    464  O   TRP A 151      90.082 107.991  99.885  1.00 76.25           O  
ATOM    465  CB  TRP A 151      88.124 110.389 101.019  1.00 76.25           C  
ATOM    466  CG  TRP A 151      88.494 110.813  99.628  1.00 76.25           C  
ATOM    467  CD1 TRP A 151      87.860 110.440  98.493  1.00 76.25           C  
ATOM    468  CD2 TRP A 151      89.647 111.601  99.206  1.00 76.25           C  
ATOM    469  CE2 TRP A 151      89.658 111.655  97.779  1.00 76.25           C  
ATOM    470  CE3 TRP A 151      90.699 112.262  99.884  1.00 76.25           C  
ATOM    471  NE1 TRP A 151      88.544 110.934  97.400  1.00 76.25           N  
ATOM    472  CZ2 TRP A 151      90.661 112.330  97.063  1.00 76.25           C  
ATOM    473  CZ3 TRP A 151      91.711 112.942  99.177  1.00 76.25           C  
ATOM    474  CH2 TRP A 151      91.694 112.975  97.768  1.00 76.25           C  
ATOM    475  N   ILE A 152      90.950 108.873 101.796  1.00 76.52           N  
ATOM    476  CA  ILE A 152      92.356 108.526 101.546  1.00 76.52           C  
ATOM    477  C   ILE A 152      92.587 106.996 101.529  1.00 76.52           C  
ATOM    478  O   ILE A 152      93.311 106.508 100.661  1.00 76.52           O  
ATOM    479  CB  ILE A 152      93.310 109.215 102.573  1.00 76.52           C  
ATOM    480  CG1 ILE A 152      93.302 110.753 102.381  1.00 76.52           C  
ATOM    481  CG2 ILE A 152      94.770 108.705 102.549  1.00 76.52           C  
ATOM    482  CD1 ILE A 152      93.961 111.540 103.526  1.00 76.52           C  
ATOM    483  N   TYR A 153      91.911 106.276 102.441  1.00 78.10           N  
ATOM    484  CA  TYR A 153      91.828 104.813 102.491  1.00 78.10           C  
ATOM    485  C   TYR A 153      91.190 104.196 101.231  1.00 78.10           C  
ATOM    486  O   TYR A 153      91.717 103.220 100.697  1.00 78.10           O  
ATOM    487  CB  TYR A 153      91.065 104.424 103.781  1.00  0.00           C  
ATOM    488  CG  TYR A 153      90.568 102.988 103.887  1.00  0.00           C  
ATOM    489  CD1 TYR A 153      91.490 101.932 104.000  1.00  0.00           C  
ATOM    490  CD2 TYR A 153      89.186 102.701 103.876  1.00  0.00           C  
ATOM    491  CE1 TYR A 153      91.045 100.603 104.131  1.00  0.00           C  
ATOM    492  CE2 TYR A 153      88.738 101.369 103.991  1.00  0.00           C  
ATOM    493  CZ  TYR A 153      89.668 100.320 104.126  1.00  0.00           C  
ATOM    494  OH  TYR A 153      89.244  99.029 104.250  1.00  0.00           O  
ATOM    495  N   LEU A 154      90.062 104.781 100.801  1.00 72.39           N  
ATOM    496  CA  LEU A 154      89.210 104.296  99.718  1.00 72.39           C  
ATOM    497  C   LEU A 154      89.880 104.330  98.329  1.00 72.39           C  
ATOM    498  O   LEU A 154      89.678 103.396  97.552  1.00 72.39           O  
ATOM    499  CB  LEU A 154      87.899 105.110  99.777  1.00 72.39           C  
ATOM    500  CG  LEU A 154      86.760 104.646  98.851  1.00 72.39           C  
ATOM    501  CD1 LEU A 154      86.328 103.198  99.163  1.00 72.39           C  
ATOM    502  CD2 LEU A 154      85.580 105.636  98.941  1.00 72.39           C  
ATOM    503  N   ASP A 155      90.684 105.375  98.056  1.00 68.91           N  
ATOM    504  CA  ASP A 155      91.456 105.535  96.819  1.00 68.91           C  
ATOM    505  C   ASP A 155      92.612 104.512  96.730  1.00 68.91           C  
ATOM    506  O   ASP A 155      92.770 103.879  95.686  1.00 68.91           O  
ATOM    507  CB  ASP A 155      91.936 107.004  96.650  1.00 68.91           C  
ATOM    508  CG  ASP A 155      92.668 107.387  95.345  1.00 68.91           C  
ATOM    509  OD1 ASP A 155      92.536 106.670  94.329  1.00 68.91           O  
ATOM    510  OD2 ASP A 155      93.272 108.482  95.341  1.00 68.91           O1-
ATOM    511  N   VAL A 156      93.364 104.342  97.834  1.00 66.04           N  
ATOM    512  CA  VAL A 156      94.479 103.393  97.967  1.00 66.04           C  
ATOM    513  C   VAL A 156      94.059 101.921  97.751  1.00 66.04           C  
ATOM    514  O   VAL A 156      94.798 101.184  97.096  1.00 66.04           O  
ATOM    515  CB  VAL A 156      95.188 103.559  99.348  1.00 66.04           C  
ATOM    516  CG1 VAL A 156      96.121 102.405  99.782  1.00 66.04           C  
ATOM    517  CG2 VAL A 156      95.974 104.882  99.390  1.00 66.04           C  
ATOM    518  N   LEU A 157      92.867 101.550  98.252  1.00 65.97           N  
ATOM    519  CA  LEU A 157      92.221 100.249  98.065  1.00 65.97           C  
ATOM    520  C   LEU A 157      91.969  99.907  96.582  1.00 65.97           C  
ATOM    521  O   LEU A 157      92.403  98.845  96.132  1.00 65.97           O  
ATOM    522  CB  LEU A 157      90.932 100.220  98.928  1.00 65.97           C  
ATOM    523  CG  LEU A 157      89.949  99.046  98.701  1.00 65.97           C  
ATOM    524  CD1 LEU A 157      90.625  97.669  98.842  1.00 65.97           C  
ATOM    525  CD2 LEU A 157      88.714  99.186  99.616  1.00 65.97           C  
ATOM    526  N   PHE A 158      91.288 100.814  95.857  1.00 62.51           N  
ATOM    527  CA  PHE A 158      90.923 100.638  94.446  1.00 62.51           C  
ATOM    528  C   PHE A 158      92.134 100.653  93.496  1.00 62.51           C  
ATOM    529  O   PHE A 158      92.142  99.898  92.523  1.00 62.51           O  
ATOM    530  CB  PHE A 158      89.913 101.728  94.020  1.00 62.51           C  
ATOM    531  CG  PHE A 158      88.592 101.803  94.776  1.00 62.51           C  
ATOM    532  CD1 PHE A 158      87.958 100.648  95.289  1.00 62.51           C  
ATOM    533  CD2 PHE A 158      87.893 103.029  94.812  1.00 62.51           C  
ATOM    534  CE1 PHE A 158      86.708 100.747  95.885  1.00 62.51           C  
ATOM    535  CE2 PHE A 158      86.637 103.104  95.397  1.00 62.51           C  
ATOM    536  CZ  PHE A 158      86.050 101.969  95.938  1.00 62.51           C  
ATOM    537  N   SER A 159      93.131 101.499  93.801  1.00 59.18           N  
ATOM    538  CA  SER A 159      94.349 101.667  93.008  1.00 59.18           C  
ATOM    539  C   SER A 159      95.317 100.479  93.123  1.00 59.18           C  
ATOM    540  O   SER A 159      95.962 100.145  92.129  1.00 59.18           O  
ATOM    541  CB  SER A 159      95.042 102.975  93.417  1.00 59.18           C  
ATOM    542  OG  SER A 159      94.278 104.077  92.972  1.00 59.18           O  
ATOM    543  N   THR A 160      95.371  99.837  94.306  1.00 56.86           N  
ATOM    544  CA  THR A 160      96.118  98.595  94.521  1.00 56.86           C  
ATOM    545  C   THR A 160      95.485  97.416  93.757  1.00 56.86           C  
ATOM    546  O   THR A 160      96.221  96.653  93.136  1.00 56.86           O  
ATOM    547  CB  THR A 160      96.206  98.207  96.022  1.00 56.86           C  
ATOM    548  CG2 THR A 160      96.893  96.858  96.317  1.00 56.86           C  
ATOM    549  OG1 THR A 160      96.925  99.210  96.715  1.00 56.86           O  
ATOM    550  N   ALA A 161      94.144  97.315  93.775  1.00 55.78           N  
ATOM    551  CA  ALA A 161      93.392  96.281  93.062  1.00 55.78           C  
ATOM    552  C   ALA A 161      93.586  96.321  91.537  1.00 55.78           C  
ATOM    553  O   ALA A 161      93.727  95.257  90.938  1.00 55.78           O  
ATOM    554  CB  ALA A 161      91.907  96.374  93.438  1.00 55.78           C  
ATOM    555  N   SER A 162      93.639  97.533  90.955  1.00 49.84           N  
ATOM    556  CA  SER A 162      93.844  97.780  89.526  1.00 49.84           C  
ATOM    557  C   SER A 162      95.154  97.176  88.978  1.00 49.84           C  
ATOM    558  O   SER A 162      95.092  96.393  88.031  1.00 49.84           O  
ATOM    559  CB  SER A 162      93.730  99.297  89.252  1.00 49.84           C  
ATOM    560  OG  SER A 162      93.902  99.607  87.882  1.00 49.84           O  
ATOM    561  N   ILE A 163      96.300  97.529  89.588  1.00 49.28           N  
ATOM    562  CA  ILE A 163      97.629  97.063  89.167  1.00 49.28           C  
ATOM    563  C   ILE A 163      97.897  95.569  89.463  1.00 49.28           C  
ATOM    564  O   ILE A 163      98.623  94.933  88.698  1.00 49.28           O  
ATOM    565  CB  ILE A 163      98.765  97.943  89.771  1.00 49.28           C  
ATOM    566  CG1 ILE A 163     100.161  97.611  89.189  1.00 49.28           C  
ATOM    567  CG2 ILE A 163      98.799  97.944  91.314  1.00 49.28           C  
ATOM    568  CD1 ILE A 163     101.219  98.694  89.438  1.00 49.28           C  
ATOM    569  N   MET A 164      97.283  95.021  90.527  1.00 51.03           N  
ATOM    570  CA  MET A 164      97.408  93.609  90.897  1.00 51.03           C  
ATOM    571  C   MET A 164      96.599  92.660  89.985  1.00 51.03           C  
ATOM    572  O   MET A 164      97.015  91.510  89.834  1.00 51.03           O  
ATOM    573  CB  MET A 164      97.061  93.423  92.388  1.00 51.03           C  
ATOM    574  CG  MET A 164      98.040  94.107  93.362  1.00 51.03           C  
ATOM    575  SD  MET A 164      99.676  93.340  93.500  1.00 51.03           S  
ATOM    576  CE  MET A 164     100.441  94.489  94.676  1.00 51.03           C  
ATOM    577  N   HIS A 165      95.514  93.148  89.346  1.00 49.95           N  
ATOM    578  CA  HIS A 165      94.815  92.432  88.267  1.00 49.95           C  
ATOM    579  C   HIS A 165      95.677  92.301  86.994  1.00 49.95           C  
ATOM    580  O   HIS A 165      95.645  91.246  86.364  1.00 49.95           O  
ATOM    581  CB  HIS A 165      93.461  93.095  87.916  1.00 49.95           C  
ATOM    582  CG  HIS A 165      92.272  92.702  88.762  1.00 49.95           C  
ATOM    583  CD2 HIS A 165      91.206  91.866  88.506  1.00 49.95           C  
ATOM    584  ND1 HIS A 165      92.022  93.236  90.013  1.00 49.95           N  
ATOM    585  CE1 HIS A 165      90.871  92.720  90.449  1.00 49.95           C  
ATOM    586  NE2 HIS A 165      90.321  91.874  89.587  1.00 49.95           N  
ATOM    587  N   LEU A 166      96.442  93.354  86.649  1.00 42.50           N  
ATOM    588  CA  LEU A 166      97.328  93.383  85.477  1.00 42.50           C  
ATOM    589  C   LEU A 166      98.501  92.389  85.588  1.00 42.50           C  
ATOM    590  O   LEU A 166      98.871  91.788  84.579  1.00 42.50           O  
ATOM    591  CB  LEU A 166      97.864  94.816  85.243  1.00 42.50           C  
ATOM    592  CG  LEU A 166      96.797  95.901  84.965  1.00 42.50           C  
ATOM    593  CD1 LEU A 166      97.397  97.321  85.080  1.00 42.50           C  
ATOM    594  CD2 LEU A 166      96.051  95.681  83.632  1.00 42.50           C  
ATOM    595  N   CYS A 167      99.040  92.215  86.808  1.00 41.71           N  
ATOM    596  CA  CYS A 167     100.114  91.267  87.120  1.00 41.71           C  
ATOM    597  C   CYS A 167      99.644  89.803  87.047  1.00 41.71           C  
ATOM    598  O   CYS A 167     100.404  88.960  86.572  1.00 41.71           O  
ATOM    599  CB  CYS A 167     100.739  91.543  88.499  1.00 41.71           C  
ATOM    600  SG  CYS A 167     101.635  93.118  88.459  1.00 41.71           S  
ATOM    601  N   ALA A 168      98.400  89.534  87.484  1.00 38.36           N  
ATOM    602  CA  ALA A 168      97.770  88.212  87.438  1.00 38.36           C  
ATOM    603  C   ALA A 168      97.496  87.714  86.007  1.00 38.36           C  
ATOM    604  O   ALA A 168      97.667  86.523  85.748  1.00 38.36           O  
ATOM    605  CB  ALA A 168      96.476  88.244  88.266  1.00 38.36           C  
ATOM    606  N   ILE A 169      97.112  88.636  85.105  1.00 35.28           N  
ATOM    607  CA  ILE A 169      96.894  88.369  83.679  1.00 35.28           C  
ATOM    608  C   ILE A 169      98.215  88.104  82.927  1.00 35.28           C  
ATOM    609  O   ILE A 169      98.246  87.213  82.077  1.00 35.28           O  
ATOM    610  CB  ILE A 169      96.128  89.543  82.990  1.00 35.28           C  
ATOM    611  CG1 ILE A 169      94.693  89.670  83.553  1.00 35.28           C  
ATOM    612  CG2 ILE A 169      96.070  89.467  81.444  1.00 35.28           C  
ATOM    613  CD1 ILE A 169      94.042  91.040  83.301  1.00 35.28           C  
ATOM    614  N   SER A 170      99.273  88.865  83.265  1.00 34.15           N  
ATOM    615  CA  SER A 170     100.608  88.771  82.668  1.00 34.15           C  
ATOM    616  C   SER A 170     101.267  87.393  82.880  1.00 34.15           C  
ATOM    617  O   SER A 170     101.782  86.821  81.919  1.00 34.15           O  
ATOM    618  CB  SER A 170     101.478  89.931  83.206  1.00 34.15           C  
ATOM    619  OG  SER A 170     102.769  89.955  82.627  1.00 34.15           O  
ATOM    620  N   LEU A 171     101.207  86.884  84.123  1.00 35.73           N  
ATOM    621  CA  LEU A 171     101.749  85.583  84.528  1.00 35.73           C  
ATOM    622  C   LEU A 171     101.014  84.395  83.880  1.00 35.73           C  
ATOM    623  O   LEU A 171     101.673  83.438  83.475  1.00 35.73           O  
ATOM    624  CB  LEU A 171     101.705  85.474  86.070  1.00 35.73           C  
ATOM    625  CG  LEU A 171     102.684  86.414  86.813  1.00 35.73           C  
ATOM    626  CD1 LEU A 171     102.321  86.535  88.310  1.00 35.73           C  
ATOM    627  CD2 LEU A 171     104.159  86.014  86.591  1.00 35.73           C  
ATOM    628  N   ASP A 172      99.676  84.489  83.777  1.00 37.74           N  
ATOM    629  CA  ASP A 172      98.796  83.476  83.184  1.00 37.74           C  
ATOM    630  C   ASP A 172      99.034  83.313  81.666  1.00 37.74           C  
ATOM    631  O   ASP A 172      99.132  82.184  81.183  1.00 37.74           O  
ATOM    632  CB  ASP A 172      97.313  83.805  83.503  1.00 37.74           C  
ATOM    633  CG  ASP A 172      96.255  82.774  83.071  1.00 37.74           C  
ATOM    634  OD1 ASP A 172      96.554  81.559  83.078  1.00 37.74           O  
ATOM    635  OD2 ASP A 172      95.102  83.210  82.863  1.00 37.74           O1-
ATOM    636  N   ARG A 173      99.151  84.451  80.959  1.00 34.43           N  
ATOM    637  CA  ARG A 173      99.387  84.541  79.517  1.00 34.43           C  
ATOM    638  C   ARG A 173     100.741  83.950  79.072  1.00 34.43           C  
ATOM    639  O   ARG A 173     100.803  83.364  77.991  1.00 34.43           O  
ATOM    640  CB  ARG A 173      99.220  86.017  79.092  1.00 34.43           C  
ATOM    641  CG  ARG A 173      99.375  86.298  77.581  1.00 34.43           C  
ATOM    642  CD  ARG A 173      99.221  87.786  77.214  1.00 34.43           C  
ATOM    643  NE  ARG A 173      97.833  88.270  77.340  1.00 34.43           N  
ATOM    644  CZ  ARG A 173      97.411  89.539  77.520  1.00 34.43           C  
ATOM    645  NH1 ARG A 173      98.259  90.570  77.656  1.00 34.43           N1+
ATOM    646  NH2 ARG A 173      96.095  89.781  77.560  1.00 34.43           N1+
ATOM    647  N   TYR A 174     101.784  84.091  79.912  1.00 32.79           N  
ATOM    648  CA  TYR A 174     103.117  83.532  79.670  1.00 32.79           C  
ATOM    649  C   TYR A 174     103.134  81.992  79.649  1.00 32.79           C  
ATOM    650  O   TYR A 174     103.744  81.423  78.746  1.00 32.79           O  
ATOM    651  CB  TYR A 174     104.134  84.122  80.674  1.00 32.79           C  
ATOM    652  CG  TYR A 174     105.513  83.476  80.652  1.00 32.79           C  
ATOM    653  CD1 TYR A 174     106.299  83.525  79.481  1.00 32.79           C  
ATOM    654  CD2 TYR A 174     105.990  82.773  81.779  1.00 32.79           C  
ATOM    655  CE1 TYR A 174     107.537  82.858  79.426  1.00 32.79           C  
ATOM    656  CE2 TYR A 174     107.234  82.113  81.728  1.00 32.79           C  
ATOM    657  CZ  TYR A 174     108.005  82.150  80.550  1.00 32.79           C  
ATOM    658  OH  TYR A 174     109.202  81.496  80.498  1.00 32.79           O  
ATOM    659  N   VAL A 175     102.453  81.354  80.618  1.00 32.20           N  
ATOM    660  CA  VAL A 175     102.358  79.894  80.744  1.00 32.20           C  
ATOM    661  C   VAL A 175     101.570  79.245  79.583  1.00 32.20           C  
ATOM    662  O   VAL A 175     101.922  78.146  79.155  1.00 32.20           O  
ATOM    663  CB  VAL A 175     101.720  79.495  82.109  1.00 32.20           C  
ATOM    664  CG1 VAL A 175     101.426  77.990  82.284  1.00 32.20           C  
ATOM    665  CG2 VAL A 175     102.601  79.966  83.281  1.00 32.20           C  
ATOM    666  N   ALA A 176     100.561  79.961  79.057  1.00 31.93           N  
ATOM    667  CA  ALA A 176      99.767  79.562  77.894  1.00 31.93           C  
ATOM    668  C   ALA A 176     100.542  79.547  76.563  1.00 31.93           C  
ATOM    669  O   ALA A 176     100.135  78.828  75.653  1.00 31.93           O  
ATOM    670  CB  ALA A 176      98.566  80.508  77.785  1.00 31.93           C  
ATOM    671  N   ILE A 177     101.625  80.337  76.477  1.00 30.63           N  
ATOM    672  CA  ILE A 177     102.482  80.469  75.296  1.00 30.63           C  
ATOM    673  C   ILE A 177     103.746  79.590  75.407  1.00 30.63           C  
ATOM    674  O   ILE A 177     104.175  79.038  74.394  1.00 30.63           O  
ATOM    675  CB  ILE A 177     102.860  81.970  75.074  1.00 30.63           C  
ATOM    676  CG1 ILE A 177     101.619  82.756  74.581  1.00 30.63           C  
ATOM    677  CG2 ILE A 177     104.060  82.232  74.134  1.00 30.63           C  
ATOM    678  CD1 ILE A 177     101.730  84.280  74.730  1.00 30.63           C  
ATOM    679  N   GLN A 178     104.305  79.462  76.623  1.00 33.86           N  
ATOM    680  CA  GLN A 178     105.518  78.695  76.922  1.00 33.86           C  
ATOM    681  C   GLN A 178     105.311  77.169  76.853  1.00 33.86           C  
ATOM    682  O   GLN A 178     106.198  76.467  76.368  1.00 33.86           O  
ATOM    683  CB  GLN A 178     106.056  79.154  78.302  1.00  0.00           C  
ATOM    684  CG  GLN A 178     107.330  78.455  78.835  1.00  0.00           C  
ATOM    685  CD  GLN A 178     108.555  78.538  77.916  1.00  0.00           C  
ATOM    686  NE2 GLN A 178     108.780  79.687  77.274  1.00  0.00           N  
ATOM    687  OE1 GLN A 178     109.305  77.572  77.796  1.00  0.00           O  
ATOM    688  N   ASN A 179     104.149  76.691  77.327  1.00 42.10           N  
ATOM    689  CA  ASN A 179     103.792  75.271  77.404  1.00 42.10           C  
ATOM    690  C   ASN A 179     102.259  75.105  77.297  1.00 42.10           C  
ATOM    691  O   ASN A 179     101.611  74.876  78.319  1.00 42.10           O  
ATOM    692  CB  ASN A 179     104.457  74.558  78.621  1.00 42.10           C  
ATOM    693  CG  ASN A 179     104.274  75.180  80.017  1.00 42.10           C  
ATOM    694  ND2 ASN A 179     104.282  74.335  81.050  1.00 42.10           N  
ATOM    695  OD1 ASN A 179     104.168  76.392  80.184  1.00 42.10           O  
ATOM    696  N   PRO A 180     101.700  75.249  76.067  1.00 40.11           N  
ATOM    697  CA  PRO A 180     100.239  75.245  75.824  1.00 40.11           C  
ATOM    698  C   PRO A 180      99.465  73.990  76.278  1.00 40.11           C  
ATOM    699  O   PRO A 180      98.331  74.130  76.737  1.00 40.11           O  
ATOM    700  CB  PRO A 180     100.108  75.458  74.302  1.00 40.11           C  
ATOM    701  CG  PRO A 180     101.418  76.084  73.869  1.00 40.11           C  
ATOM    702  CD  PRO A 180     102.430  75.468  74.814  1.00 40.11           C  
ATOM    703  N   ILE A 181     100.081  72.800  76.143  1.00 46.06           N  
ATOM    704  CA  ILE A 181      99.496  71.507  76.521  1.00 46.06           C  
ATOM    705  C   ILE A 181      99.299  71.349  78.043  1.00 46.06           C  
ATOM    706  O   ILE A 181      98.253  70.850  78.459  1.00 46.06           O  
ATOM    707  CB  ILE A 181     100.332  70.310  75.955  1.00 46.06           C  
ATOM    708  CG1 ILE A 181     100.133  70.202  74.425  1.00 46.06           C  
ATOM    709  CG2 ILE A 181     100.062  68.934  76.614  1.00 46.06           C  
ATOM    710  CD1 ILE A 181     101.129  69.277  73.709  1.00 46.06           C  
ATOM    711  N   HIS A 182     100.294  71.780  78.837  1.00 55.25           N  
ATOM    712  CA  HIS A 182     100.265  71.705  80.301  1.00 55.25           C  
ATOM    713  C   HIS A 182      99.437  72.829  80.952  1.00 55.25           C  
ATOM    714  O   HIS A 182      98.937  72.627  82.059  1.00 55.25           O  
ATOM    715  CB  HIS A 182     101.702  71.636  80.853  1.00 55.25           C  
ATOM    716  CG  HIS A 182     102.358  70.283  80.684  1.00 55.25           C  
ATOM    717  CD2 HIS A 182     102.695  69.316  81.606  1.00 55.25           C  
ATOM    718  ND1 HIS A 182     102.738  69.766  79.455  1.00 55.25           N  
ATOM    719  CE1 HIS A 182     103.260  68.556  79.676  1.00 55.25           C  
ATOM    720  NE2 HIS A 182     103.262  68.215  80.960  1.00 55.25           N  
ATOM    721  N   HIS A 183      99.249  73.955  80.238  1.00 49.16           N  
ATOM    722  CA  HIS A 183      98.291  75.008  80.585  1.00 49.16           C  
ATOM    723  C   HIS A 183      96.835  74.521  80.440  1.00 49.16           C  
ATOM    724  O   HIS A 183      96.021  74.780  81.326  1.00 49.16           O  
ATOM    725  CB  HIS A 183      98.568  76.250  79.713  1.00 49.16           C  
ATOM    726  CG  HIS A 183      97.655  77.426  79.966  1.00 49.16           C  
ATOM    727  CD2 HIS A 183      97.734  78.388  80.953  1.00 49.16           C  
ATOM    728  ND1 HIS A 183      96.542  77.697  79.160  1.00 49.16           N  
ATOM    729  CE1 HIS A 183      95.997  78.787  79.688  1.00 49.16           C  
ATOM    730  NE2 HIS A 183      96.662  79.239  80.752  1.00 49.16           N  
ATOM    731  N   SER A 184      96.559  73.794  79.343  1.00 55.92           N  
ATOM    732  CA  SER A 184      95.266  73.171  79.048  1.00 55.92           C  
ATOM    733  C   SER A 184      94.925  71.991  79.981  1.00 55.92           C  
ATOM    734  O   SER A 184      93.741  71.718  80.183  1.00 55.92           O  
ATOM    735  CB  SER A 184      95.252  72.720  77.574  1.00 55.92           C  
ATOM    736  OG  SER A 184      95.140  73.836  76.715  1.00 55.92           O  
ATOM    737  N   ARG A 185      95.957  71.329  80.537  1.00 61.99           N  
ATOM    738  CA  ARG A 185      95.839  70.229  81.495  1.00 61.99           C  
ATOM    739  C   ARG A 185      95.290  70.705  82.852  1.00 61.99           C  
ATOM    740  O   ARG A 185      94.316  70.131  83.337  1.00 61.99           O  
ATOM    741  CB  ARG A 185      97.211  69.533  81.642  1.00 61.99           C  
ATOM    742  CG  ARG A 185      97.187  68.216  82.447  1.00 61.99           C  
ATOM    743  CD  ARG A 185      96.891  66.960  81.603  1.00 61.99           C  
ATOM    744  NE  ARG A 185      98.037  66.565  80.759  1.00 61.99           N  
ATOM    745  CZ  ARG A 185      98.167  66.592  79.418  1.00 61.99           C  
ATOM    746  NH1 ARG A 185      99.327  66.185  78.894  1.00 61.99           N1+
ATOM    747  NH2 ARG A 185      97.195  67.003  78.589  1.00 61.99           N1+
ATOM    748  N   PHE A 186      95.914  71.755  83.415  1.00 69.63           N  
ATOM    749  CA  PHE A 186      95.532  72.377  84.684  1.00 69.63           C  
ATOM    750  C   PHE A 186      94.624  73.598  84.474  1.00 69.63           C  
ATOM    751  O   PHE A 186      94.986  74.723  84.822  1.00 69.63           O  
ATOM    752  CB  PHE A 186      96.783  72.662  85.543  1.00  0.00           C  
ATOM    753  CG  PHE A 186      97.307  71.435  86.268  1.00  0.00           C  
ATOM    754  CD1 PHE A 186      98.273  70.602  85.666  1.00  0.00           C  
ATOM    755  CD2 PHE A 186      96.699  71.022  87.473  1.00  0.00           C  
ATOM    756  CE1 PHE A 186      98.667  69.431  86.300  1.00  0.00           C  
ATOM    757  CE2 PHE A 186      97.104  69.846  88.089  1.00  0.00           C  
ATOM    758  CZ  PHE A 186      98.091  69.059  87.509  1.00  0.00           C  
ATOM    759  N   ASN A 187      93.432  73.324  83.930  1.00 77.78           N  
ATOM    760  CA  ASN A 187      92.314  74.254  83.869  1.00 77.78           C  
ATOM    761  C   ASN A 187      91.057  73.442  84.213  1.00 77.78           C  
ATOM    762  O   ASN A 187      90.829  72.392  83.612  1.00 77.78           O  
ATOM    763  CB  ASN A 187      92.230  74.915  82.471  1.00 77.78           C  
ATOM    764  CG  ASN A 187      91.471  76.250  82.460  1.00 77.78           C  
ATOM    765  ND2 ASN A 187      91.888  77.174  81.592  1.00 77.78           N  
ATOM    766  OD1 ASN A 187      90.511  76.443  83.206  1.00 77.78           O  
ATOM    767  N   SER A 188      90.286  73.937  85.193  1.00 77.93           N  
ATOM    768  CA  SER A 188      89.094  73.277  85.730  1.00 77.93           C  
ATOM    769  C   SER A 188      87.902  74.245  85.863  1.00 77.93           C  
ATOM    770  O   SER A 188      86.899  73.866  86.465  1.00 77.93           O  
ATOM    771  CB  SER A 188      89.457  72.595  87.070  1.00  0.00           C  
ATOM    772  OG  SER A 188      90.213  71.424  86.832  1.00  0.00           O  
ATOM    773  N   ARG A 189      88.026  75.468  85.303  1.00 76.66           N  
ATOM    774  CA  ARG A 189      87.049  76.571  85.298  1.00 76.66           C  
ATOM    775  C   ARG A 189      86.906  77.311  86.650  1.00 76.66           C  
ATOM    776  O   ARG A 189      86.561  78.492  86.649  1.00 76.66           O  
ATOM    777  CB  ARG A 189      85.702  76.110  84.677  1.00  0.00           C  
ATOM    778  CG  ARG A 189      84.684  77.233  84.385  1.00  0.00           C  
ATOM    779  CD  ARG A 189      83.371  76.770  83.719  1.00  0.00           C  
ATOM    780  NE  ARG A 189      83.571  76.089  82.423  1.00  0.00           N  
ATOM    781  CZ  ARG A 189      83.559  74.765  82.171  1.00  0.00           C  
ATOM    782  NH1 ARG A 189      83.353  73.849  83.131  1.00  0.00           N1+
ATOM    783  NH2 ARG A 189      83.757  74.346  80.914  1.00  0.00           N1+
ATOM    784  N   THR A 190      87.234  76.638  87.766  1.00 78.89           N  
ATOM    785  CA  THR A 190      87.274  77.175  89.130  1.00 78.89           C  
ATOM    786  C   THR A 190      88.493  78.091  89.403  1.00 78.89           C  
ATOM    787  O   THR A 190      88.505  78.772  90.430  1.00 78.89           O  
ATOM    788  CB  THR A 190      87.317  76.011  90.160  1.00 78.89           C  
ATOM    789  CG2 THR A 190      86.150  75.020  90.025  1.00 78.89           C  
ATOM    790  OG1 THR A 190      88.538  75.291  90.106  1.00 78.89           O  
ATOM    791  N   LYS A 191      89.482  78.100  88.490  1.00 76.91           N  
ATOM    792  CA  LYS A 191      90.721  78.878  88.574  1.00 76.91           C  
ATOM    793  C   LYS A 191      90.499  80.401  88.609  1.00 76.91           C  
ATOM    794  O   LYS A 191      91.237  81.088  89.312  1.00 76.91           O  
ATOM    795  CB  LYS A 191      91.646  78.501  87.395  1.00 76.91           C  
ATOM    796  CG  LYS A 191      92.068  77.016  87.335  1.00 76.91           C  
ATOM    797  CD  LYS A 191      92.757  76.466  88.599  1.00 76.91           C  
ATOM    798  CE  LYS A 191      94.026  77.240  89.006  1.00 76.91           C  
ATOM    799  NZ  LYS A 191      94.690  76.630  90.172  1.00 76.91           N1+
ATOM    800  N   ALA A 192      89.478  80.892  87.886  1.00 76.99           N  
ATOM    801  CA  ALA A 192      89.074  82.300  87.870  1.00 76.99           C  
ATOM    802  C   ALA A 192      88.535  82.791  89.222  1.00 76.99           C  
ATOM    803  O   ALA A 192      88.824  83.923  89.604  1.00 76.99           O  
ATOM    804  CB  ALA A 192      88.029  82.504  86.765  1.00 76.99           C  
ATOM    805  N   PHE A 193      87.801  81.915  89.929  1.00 78.28           N  
ATOM    806  CA  PHE A 193      87.220  82.162  91.250  1.00 78.28           C  
ATOM    807  C   PHE A 193      88.318  82.291  92.326  1.00 78.28           C  
ATOM    808  O   PHE A 193      88.208  83.154  93.197  1.00 78.28           O  
ATOM    809  CB  PHE A 193      86.251  80.999  91.573  1.00  0.00           C  
ATOM    810  CG  PHE A 193      84.984  81.414  92.295  1.00  0.00           C  
ATOM    811  CD1 PHE A 193      83.845  81.790  91.553  1.00  0.00           C  
ATOM    812  CD2 PHE A 193      84.976  81.580  93.696  1.00  0.00           C  
ATOM    813  CE1 PHE A 193      82.709  82.246  92.207  1.00  0.00           C  
ATOM    814  CE2 PHE A 193      83.830  82.042  94.331  1.00  0.00           C  
ATOM    815  CZ  PHE A 193      82.700  82.365  93.591  1.00  0.00           C  
ATOM    816  N   LEU A 194      89.362  81.450  92.218  1.00 75.88           N  
ATOM    817  CA  LEU A 194      90.528  81.421  93.101  1.00 75.88           C  
ATOM    818  C   LEU A 194      91.419  82.670  92.949  1.00 75.88           C  
ATOM    819  O   LEU A 194      91.852  83.217  93.964  1.00 75.88           O  
ATOM    820  CB  LEU A 194      91.302  80.107  92.839  1.00  0.00           C  
ATOM    821  CG  LEU A 194      92.466  79.804  93.812  1.00  0.00           C  
ATOM    822  CD1 LEU A 194      91.981  79.647  95.269  1.00  0.00           C  
ATOM    823  CD2 LEU A 194      93.279  78.582  93.330  1.00  0.00           C  
ATOM    824  N   LYS A 195      91.650  83.109  91.697  1.00 72.39           N  
ATOM    825  CA  LYS A 195      92.408  84.320  91.367  1.00 72.39           C  
ATOM    826  C   LYS A 195      91.715  85.613  91.832  1.00 72.39           C  
ATOM    827  O   LYS A 195      92.406  86.508  92.318  1.00 72.39           O  
ATOM    828  CB  LYS A 195      92.673  84.393  89.850  1.00 72.39           C  
ATOM    829  CG  LYS A 195      93.717  83.393  89.322  1.00 72.39           C  
ATOM    830  CD  LYS A 195      94.041  83.586  87.827  1.00 72.39           C  
ATOM    831  CE  LYS A 195      92.840  83.368  86.887  1.00 72.39           C  
ATOM    832  NZ  LYS A 195      93.201  83.577  85.474  1.00 72.39           N1+
ATOM    833  N   ILE A 196      90.379  85.686  91.675  1.00 71.04           N  
ATOM    834  CA  ILE A 196      89.554  86.826  92.087  1.00 71.04           C  
ATOM    835  C   ILE A 196      89.537  87.018  93.616  1.00 71.04           C  
ATOM    836  O   ILE A 196      89.692  88.149  94.073  1.00 71.04           O  
ATOM    837  CB  ILE A 196      88.105  86.743  91.509  1.00 71.04           C  
ATOM    838  CG1 ILE A 196      88.134  87.047  89.992  1.00 71.04           C  
ATOM    839  CG2 ILE A 196      87.053  87.648  92.193  1.00 71.04           C  
ATOM    840  CD1 ILE A 196      86.866  86.636  89.229  1.00 71.04           C  
ATOM    841  N   ILE A 197      89.428  85.916  94.378  1.00 71.45           N  
ATOM    842  CA  ILE A 197      89.540  85.926  95.840  1.00 71.45           C  
ATOM    843  C   ILE A 197      90.922  86.412  96.327  1.00 71.45           C  
ATOM    844  O   ILE A 197      90.970  87.229  97.245  1.00 71.45           O  
ATOM    845  CB  ILE A 197      89.191  84.533  96.453  1.00  0.00           C  
ATOM    846  CG1 ILE A 197      87.668  84.286  96.348  1.00  0.00           C  
ATOM    847  CG2 ILE A 197      89.666  84.304  97.910  1.00  0.00           C  
ATOM    848  CD1 ILE A 197      87.246  82.827  96.567  1.00  0.00           C  
ATOM    849  N   ALA A 198      92.000  85.934  95.680  1.00 70.27           N  
ATOM    850  CA  ALA A 198      93.386  86.261  96.013  1.00 70.27           C  
ATOM    851  C   ALA A 198      93.740  87.752  95.869  1.00 70.27           C  
ATOM    852  O   ALA A 198      94.342  88.303  96.789  1.00 70.27           O  
ATOM    853  CB  ALA A 198      94.331  85.383  95.178  1.00 70.27           C  
ATOM    854  N   VAL A 199      93.348  88.382  94.745  1.00 66.52           N  
ATOM    855  CA  VAL A 199      93.651  89.790  94.457  1.00 66.52           C  
ATOM    856  C   VAL A 199      92.925  90.790  95.383  1.00 66.52           C  
ATOM    857  O   VAL A 199      93.558  91.755  95.816  1.00 66.52           O  
ATOM    858  CB  VAL A 199      93.422  90.155  92.958  1.00 66.52           C  
ATOM    859  CG1 VAL A 199      91.975  89.987  92.469  1.00 66.52           C  
ATOM    860  CG2 VAL A 199      93.915  91.568  92.600  1.00 66.52           C  
ATOM    861  N   TRP A 200      91.647  90.526  95.715  1.00 66.02           N  
ATOM    862  CA  TRP A 200      90.867  91.355  96.640  1.00 66.02           C  
ATOM    863  C   TRP A 200      91.270  91.195  98.119  1.00 66.02           C  
ATOM    864  O   TRP A 200      91.146  92.171  98.858  1.00 66.02           O  
ATOM    865  CB  TRP A 200      89.353  91.142  96.431  1.00 66.02           C  
ATOM    866  CG  TRP A 200      88.784  91.720  95.164  1.00 66.02           C  
ATOM    867  CD1 TRP A 200      88.232  91.025  94.143  1.00 66.02           C  
ATOM    868  CD2 TRP A 200      88.696  93.126  94.773  1.00 66.02           C  
ATOM    869  CE2 TRP A 200      88.090  93.203  93.481  1.00 66.02           C  
ATOM    870  CE3 TRP A 200      89.061  94.352  95.382  1.00 66.02           C  
ATOM    871  NE1 TRP A 200      87.838  91.890  93.144  1.00 66.02           N  
ATOM    872  CZ2 TRP A 200      87.858  94.427  92.828  1.00 66.02           C  
ATOM    873  CZ3 TRP A 200      88.822  95.586  94.744  1.00 66.02           C  
ATOM    874  CH2 TRP A 200      88.222  95.626  93.470  1.00 66.02           C  
ATOM    875  N   THR A 201      91.772  90.011  98.520  1.00 71.50           N  
ATOM    876  CA  THR A 201      92.262  89.740  99.881  1.00 71.50           C  
ATOM    877  C   THR A 201      93.553  90.520 100.215  1.00 71.50           C  
ATOM    878  O   THR A 201      93.684  91.003 101.340  1.00 71.50           O  
ATOM    879  CB  THR A 201      92.527  88.223 100.103  1.00  0.00           C  
ATOM    880  CG2 THR A 201      93.194  87.829 101.437  1.00  0.00           C  
ATOM    881  OG1 THR A 201      91.297  87.531 100.038  1.00  0.00           O  
ATOM    882  N   ILE A 202      94.460  90.656  99.233  1.00 69.09           N  
ATOM    883  CA  ILE A 202      95.694  91.435  99.358  1.00 69.09           C  
ATOM    884  C   ILE A 202      95.437  92.957  99.357  1.00 69.09           C  
ATOM    885  O   ILE A 202      96.116  93.674 100.093  1.00 69.09           O  
ATOM    886  CB  ILE A 202      96.706  91.062  98.228  1.00 69.09           C  
ATOM    887  CG1 ILE A 202      97.191  89.597  98.361  1.00 69.09           C  
ATOM    888  CG2 ILE A 202      97.913  92.016  98.059  1.00 69.09           C  
ATOM    889  CD1 ILE A 202      97.935  89.261  99.664  1.00 69.09           C  
ATOM    890  N   SER A 203      94.457  93.410  98.553  1.00 71.01           N  
ATOM    891  CA  SER A 203      94.118  94.824  98.367  1.00 71.01           C  
ATOM    892  C   SER A 203      93.560  95.498  99.632  1.00 71.01           C  
ATOM    893  O   SER A 203      93.966  96.621  99.933  1.00 71.01           O  
ATOM    894  CB  SER A 203      93.136  94.974  97.192  1.00  0.00           C  
ATOM    895  OG  SER A 203      93.785  94.675  95.976  1.00  0.00           O  
ATOM    896  N   VAL A 204      92.673  94.797 100.362  1.00 72.87           N  
ATOM    897  CA  VAL A 204      92.125  95.262 101.640  1.00 72.87           C  
ATOM    898  C   VAL A 204      93.153  95.229 102.791  1.00 72.87           C  
ATOM    899  O   VAL A 204      93.028  96.042 103.704  1.00 72.87           O  
ATOM    900  CB  VAL A 204      90.876  94.445 102.087  1.00 72.87           C  
ATOM    901  CG1 VAL A 204      89.685  94.647 101.137  1.00 72.87           C  
ATOM    902  CG2 VAL A 204      91.125  92.944 102.337  1.00 72.87           C  
ATOM    903  N   GLY A 205      94.139  94.313 102.724  1.00 77.64           N  
ATOM    904  CA  GLY A 205      95.102  94.054 103.794  1.00 77.64           C  
ATOM    905  C   GLY A 205      96.161  95.159 103.906  1.00 77.64           C  
ATOM    906  O   GLY A 205      96.437  95.613 105.016  1.00 77.64           O  
ATOM    907  N   ILE A 206      96.733  95.606 102.772  1.00 76.69           N  
ATOM    908  CA  ILE A 206      97.724  96.691 102.723  1.00 76.69           C  
ATOM    909  C   ILE A 206      97.112  98.083 103.000  1.00 76.69           C  
ATOM    910  O   ILE A 206      97.816  98.962 103.497  1.00 76.69           O  
ATOM    911  CB  ILE A 206      98.480  96.712 101.357  1.00 76.69           C  
ATOM    912  CG1 ILE A 206      99.688  97.682 101.294  1.00 76.69           C  
ATOM    913  CG2 ILE A 206      97.565  96.983 100.147  1.00 76.69           C  
ATOM    914  CD1 ILE A 206     100.743  97.461 102.386  1.00 76.69           C  
ATOM    915  N   SER A 207      95.812  98.243 102.706  1.00 78.74           N  
ATOM    916  CA  SER A 207      95.066  99.481 102.907  1.00 78.74           C  
ATOM    917  C   SER A 207      94.581  99.653 104.366  1.00 78.74           C  
ATOM    918  O   SER A 207      94.434 100.791 104.807  1.00 78.74           O  
ATOM    919  CB  SER A 207      93.920  99.503 101.873  1.00  0.00           C  
ATOM    920  OG  SER A 207      93.332 100.780 101.763  1.00  0.00           O  
ATOM    921  N   MET A 208      94.376  98.535 105.092  1.00 82.15           N  
ATOM    922  CA  MET A 208      93.845  98.439 106.462  1.00 82.15           C  
ATOM    923  C   MET A 208      94.420  99.379 107.558  1.00 82.15           C  
ATOM    924  O   MET A 208      93.613  99.878 108.343  1.00 82.15           O  
ATOM    925  CB  MET A 208      93.893  96.960 106.917  1.00  0.00           C  
ATOM    926  CG  MET A 208      93.133  96.600 108.209  1.00  0.00           C  
ATOM    927  SD  MET A 208      91.320  96.543 108.076  1.00  0.00           S  
ATOM    928  CE  MET A 208      90.849  98.212 108.605  1.00  0.00           C  
ATOM    929  N   PRO A 209      95.752  99.636 107.624  1.00 81.91           N  
ATOM    930  CA  PRO A 209      96.310 100.550 108.647  1.00 81.91           C  
ATOM    931  C   PRO A 209      95.964 102.046 108.499  1.00 81.91           C  
ATOM    932  O   PRO A 209      95.934 102.741 109.515  1.00 81.91           O  
ATOM    933  CB  PRO A 209      97.830 100.319 108.567  1.00 81.91           C  
ATOM    934  CG  PRO A 209      98.072  99.744 107.185  1.00 81.91           C  
ATOM    935  CD  PRO A 209      96.831  98.898 106.960  1.00 81.91           C  
ATOM    936  N   ILE A 210      95.726 102.513 107.261  1.00 84.74           N  
ATOM    937  CA  ILE A 210      95.525 103.924 106.904  1.00 84.74           C  
ATOM    938  C   ILE A 210      94.405 104.679 107.675  1.00 84.74           C  
ATOM    939  O   ILE A 210      94.715 105.737 108.225  1.00 84.74           O  
ATOM    940  CB  ILE A 210      95.352 104.100 105.358  1.00 84.74           C  
ATOM    941  CG1 ILE A 210      96.604 103.632 104.576  1.00 84.74           C  
ATOM    942  CG2 ILE A 210      94.907 105.502 104.884  1.00 84.74           C  
ATOM    943  CD1 ILE A 210      97.906 104.384 104.902  1.00 84.74           C  
ATOM    944  N   PRO A 211      93.157 104.151 107.753  1.00 87.66           N  
ATOM    945  CA  PRO A 211      92.067 104.842 108.464  1.00 87.66           C  
ATOM    946  C   PRO A 211      92.153 104.744 109.997  1.00 87.66           C  
ATOM    947  O   PRO A 211      91.623 105.627 110.664  1.00 87.66           O  
ATOM    948  CB  PRO A 211      90.793 104.173 107.923  1.00 87.66           C  
ATOM    949  CG  PRO A 211      91.232 102.756 107.596  1.00 87.66           C  
ATOM    950  CD  PRO A 211      92.648 102.961 107.072  1.00 87.66           C  
ATOM    951  N   VAL A 212      92.816 103.700 110.527  1.00 85.10           N  
ATOM    952  CA  VAL A 212      92.996 103.476 111.965  1.00 85.10           C  
ATOM    953  C   VAL A 212      93.938 104.526 112.588  1.00 85.10           C  
ATOM    954  O   VAL A 212      93.583 105.126 113.603  1.00 85.10           O  
ATOM    955  CB  VAL A 212      93.549 102.049 112.255  1.00 85.10           C  
ATOM    956  CG1 VAL A 212      93.902 101.785 113.736  1.00 85.10           C  
ATOM    957  CG2 VAL A 212      92.572 100.966 111.759  1.00 85.10           C  
ATOM    958  N   PHE A 213      95.095 104.747 111.941  1.00 80.84           N  
ATOM    959  CA  PHE A 213      96.085 105.753 112.330  1.00 80.84           C  
ATOM    960  C   PHE A 213      95.622 107.186 112.014  1.00 80.84           C  
ATOM    961  O   PHE A 213      95.986 108.107 112.743  1.00 80.84           O  
ATOM    962  CB  PHE A 213      97.415 105.471 111.597  1.00  0.00           C  
ATOM    963  CG  PHE A 213      98.032 104.092 111.785  1.00  0.00           C  
ATOM    964  CD1 PHE A 213      98.853 103.561 110.766  1.00  0.00           C  
ATOM    965  CD2 PHE A 213      97.950 103.404 113.016  1.00  0.00           C  
ATOM    966  CE1 PHE A 213      99.512 102.355 110.957  1.00  0.00           C  
ATOM    967  CE2 PHE A 213      98.601 102.189 113.180  1.00  0.00           C  
ATOM    968  CZ  PHE A 213      99.374 101.664 112.153  1.00  0.00           C  
ATOM    969  N   GLY A 214      94.840 107.335 110.933  1.00 86.38           N  
ATOM    970  CA  GLY A 214      94.395 108.618 110.406  1.00 86.38           C  
ATOM    971  C   GLY A 214      93.185 109.193 111.154  1.00 86.38           C  
ATOM    972  O   GLY A 214      92.993 110.406 111.118  1.00 86.38           O  
ATOM    973  N   LEU A 215      92.386 108.342 111.823  1.00 87.30           N  
ATOM    974  CA  LEU A 215      91.248 108.733 112.661  1.00 87.30           C  
ATOM    975  C   LEU A 215      91.695 109.221 114.051  1.00 87.30           C  
ATOM    976  O   LEU A 215      91.034 110.089 114.620  1.00 87.30           O  
ATOM    977  CB  LEU A 215      90.279 107.530 112.757  1.00  0.00           C  
ATOM    978  CG  LEU A 215      89.000 107.719 113.608  1.00  0.00           C  
ATOM    979  CD1 LEU A 215      88.093 108.846 113.075  1.00  0.00           C  
ATOM    980  CD2 LEU A 215      88.236 106.388 113.746  1.00  0.00           C  
ATOM    981  N   GLN A 216      92.794 108.648 114.570  1.00 91.61           N  
ATOM    982  CA  GLN A 216      93.380 109.005 115.861  1.00 91.61           C  
ATOM    983  C   GLN A 216      94.246 110.267 115.751  1.00 91.61           C  
ATOM    984  O   GLN A 216      93.981 111.242 116.453  1.00 91.61           O  
ATOM    985  CB  GLN A 216      94.187 107.812 116.413  1.00 91.61           C  
ATOM    986  CG  GLN A 216      93.304 106.607 116.785  1.00 91.61           C  
ATOM    987  CD  GLN A 216      94.127 105.429 117.308  1.00 91.61           C  
ATOM    988  NE2 GLN A 216      93.959 104.252 116.702  1.00 91.61           N  
ATOM    989  OE1 GLN A 216      94.890 105.571 118.261  1.00 91.61           O  
ATOM    990  N   ASP A 217      95.250 110.213 114.860  1.00 94.40           N  
ATOM    991  CA  ASP A 217      96.196 111.291 114.587  1.00 94.40           C  
ATOM    992  C   ASP A 217      95.858 111.894 113.220  1.00 94.40           C  
ATOM    993  O   ASP A 217      96.384 111.449 112.197  1.00 94.40           O  
ATOM    994  CB  ASP A 217      97.676 110.821 114.643  1.00  0.00           C  
ATOM    995  CG  ASP A 217      98.165 110.245 115.986  1.00  0.00           C  
ATOM    996  OD1 ASP A 217      97.563 110.558 117.038  1.00  0.00           O  
ATOM    997  OD2 ASP A 217      99.239 109.605 115.951  1.00  0.00           O1-
ATOM    998  N   ASP A 218      94.989 112.919 113.239  1.00 94.78           N  
ATOM    999  CA  ASP A 218      94.583 113.702 112.064  1.00 94.78           C  
ATOM   1000  C   ASP A 218      95.722 114.547 111.453  1.00 94.78           C  
ATOM   1001  O   ASP A 218      95.571 115.008 110.323  1.00 94.78           O  
ATOM   1002  CB  ASP A 218      93.356 114.615 112.311  1.00 94.78           C  
ATOM   1003  CG  ASP A 218      92.117 114.009 112.993  1.00 94.78           C  
ATOM   1004  OD1 ASP A 218      91.934 112.774 112.933  1.00 94.78           O  
ATOM   1005  OD2 ASP A 218      91.285 114.823 113.451  1.00 94.78           O1-
ATOM   1006  N   SER A 219      96.842 114.712 112.182  1.00 94.51           N  
ATOM   1007  CA  SER A 219      98.087 115.336 111.720  1.00 94.51           C  
ATOM   1008  C   SER A 219      98.769 114.589 110.554  1.00 94.51           C  
ATOM   1009  O   SER A 219      99.475 115.226 109.772  1.00 94.51           O  
ATOM   1010  CB  SER A 219      99.028 115.502 112.933  1.00 94.51           C  
ATOM   1011  OG  SER A 219      99.507 114.259 113.414  1.00 94.51           O  
ATOM   1012  N   LYS A 220      98.522 113.271 110.443  1.00 90.06           N  
ATOM   1013  CA  LYS A 220      98.931 112.444 109.309  1.00 90.06           C  
ATOM   1014  C   LYS A 220      98.044 112.698 108.078  1.00 90.06           C  
ATOM   1015  O   LYS A 220      98.568 112.755 106.969  1.00 90.06           O  
ATOM   1016  CB  LYS A 220      98.861 110.949 109.692  1.00 90.06           C  
ATOM   1017  CG  LYS A 220      99.792 110.540 110.846  1.00 90.06           C  
ATOM   1018  CD  LYS A 220      99.717 109.028 111.135  1.00 90.06           C  
ATOM   1019  CE  LYS A 220     100.566 108.564 112.332  1.00 90.06           C  
ATOM   1020  NZ  LYS A 220     102.015 108.707 112.097  1.00 90.06           N1+
ATOM   1021  N   VAL A 221      96.725 112.812 108.308  1.00 87.16           N  
ATOM   1022  CA  VAL A 221      95.675 112.849 107.288  1.00 87.16           C  
ATOM   1023  C   VAL A 221      95.442 114.233 106.653  1.00 87.16           C  
ATOM   1024  O   VAL A 221      95.147 114.275 105.460  1.00 87.16           O  
ATOM   1025  CB  VAL A 221      94.355 112.264 107.879  1.00  0.00           C  
ATOM   1026  CG1 VAL A 221      93.023 112.775 107.307  1.00  0.00           C  
ATOM   1027  CG2 VAL A 221      94.382 110.734 107.772  1.00  0.00           C  
ATOM   1028  N   PHE A 222      95.592 115.320 107.427  1.00 86.48           N  
ATOM   1029  CA  PHE A 222      95.551 116.695 106.927  1.00 86.48           C  
ATOM   1030  C   PHE A 222      96.767 117.471 107.447  1.00 86.48           C  
ATOM   1031  O   PHE A 222      97.259 117.203 108.544  1.00 86.48           O  
ATOM   1032  CB  PHE A 222      94.183 117.368 107.222  1.00  0.00           C  
ATOM   1033  CG  PHE A 222      93.771 117.674 108.661  1.00  0.00           C  
ATOM   1034  CD1 PHE A 222      94.456 118.638 109.437  1.00  0.00           C  
ATOM   1035  CD2 PHE A 222      92.665 117.009 109.232  1.00  0.00           C  
ATOM   1036  CE1 PHE A 222      94.047 118.910 110.736  1.00  0.00           C  
ATOM   1037  CE2 PHE A 222      92.251 117.322 110.521  1.00  0.00           C  
ATOM   1038  CZ  PHE A 222      92.946 118.257 111.275  1.00  0.00           C  
ATOM   1039  N   LYS A 223      97.225 118.428 106.626  1.00 86.36           N  
ATOM   1040  CA  LYS A 223      98.432 119.229 106.852  1.00 86.36           C  
ATOM   1041  C   LYS A 223      98.181 120.586 106.211  1.00 86.36           C  
ATOM   1042  O   LYS A 223      97.392 120.794 105.286  1.00 86.36           O  
ATOM   1043  CB  LYS A 223      99.644 118.515 106.200  1.00  0.00           C  
ATOM   1044  CG  LYS A 223     101.008 119.178 106.481  1.00  0.00           C  
ATOM   1045  CD  LYS A 223     102.211 118.383 105.941  1.00  0.00           C  
ATOM   1046  CE  LYS A 223     102.240 118.255 104.406  1.00  0.00           C  
ATOM   1047  NZ  LYS A 223     103.437 117.533 103.940  1.00  0.00           N1+
ATOM   1048  N   GLY A 225      94.539 121.148 106.582  1.00 86.07           N  
ATOM   1049  CA  GLY A 225      93.326 121.435 105.848  1.00 86.07           C  
ATOM   1050  C   GLY A 225      93.399 121.037 104.356  1.00 86.07           C  
ATOM   1051  O   GLY A 225      92.388 121.175 103.668  1.00 86.07           O  
ATOM   1052  N   SER A 226      94.551 120.558 103.847  1.00 88.21           N  
ATOM   1053  CA  SER A 226      94.734 120.102 102.463  1.00 88.21           C  
ATOM   1054  C   SER A 226      94.182 118.688 102.188  1.00 88.21           C  
ATOM   1055  O   SER A 226      93.914 118.380 101.027  1.00 88.21           O  
ATOM   1056  CB  SER A 226      96.226 120.219 102.082  1.00 88.21           C  
ATOM   1057  OG  SER A 226      97.042 119.286 102.767  1.00 88.21           O  
ATOM   1058  N   CYS A 227      94.036 117.865 103.244  1.00 93.71           N  
ATOM   1059  CA  CYS A 227      93.616 116.459 103.210  1.00 93.71           C  
ATOM   1060  C   CYS A 227      94.610 115.566 102.427  1.00 93.71           C  
ATOM   1061  O   CYS A 227      94.202 114.826 101.530  1.00 93.71           O  
ATOM   1062  CB  CYS A 227      92.139 116.338 102.748  1.00 93.71           C  
ATOM   1063  SG  CYS A 227      91.388 114.702 102.979  1.00 93.71           S  
ATOM   1064  N   LEU A 228      95.906 115.675 102.771  1.00 90.96           N  
ATOM   1065  CA  LEU A 228      97.007 114.943 102.137  1.00 90.96           C  
ATOM   1066  C   LEU A 228      97.873 114.251 103.204  1.00 90.96           C  
ATOM   1067  O   LEU A 228      98.057 114.800 104.292  1.00 90.96           O  
ATOM   1068  CB  LEU A 228      97.876 115.927 101.313  1.00 90.96           C  
ATOM   1069  CG  LEU A 228      97.161 116.627 100.132  1.00 90.96           C  
ATOM   1070  CD1 LEU A 228      98.075 117.690  99.485  1.00 90.96           C  
ATOM   1071  CD2 LEU A 228      96.596 115.633  99.094  1.00 90.96           C  
ATOM   1072  N   LEU A 229      98.420 113.075 102.841  1.00 90.30           N  
ATOM   1073  CA  LEU A 229      99.337 112.270 103.660  1.00 90.30           C  
ATOM   1074  C   LEU A 229     100.680 112.980 103.917  1.00 90.30           C  
ATOM   1075  O   LEU A 229     101.160 113.706 103.044  1.00 90.30           O  
ATOM   1076  CB  LEU A 229      99.565 110.895 102.990  1.00 90.30           C  
ATOM   1077  CG  LEU A 229      98.341 109.953 103.045  1.00 90.30           C  
ATOM   1078  CD1 LEU A 229      98.567 108.698 102.172  1.00 90.30           C  
ATOM   1079  CD2 LEU A 229      97.947 109.592 104.496  1.00 90.30           C  
ATOM   1080  N   ALA A 230     101.247 112.751 105.115  1.00 92.18           N  
ATOM   1081  CA  ALA A 230     102.408 113.486 105.621  1.00 92.18           C  
ATOM   1082  C   ALA A 230     103.560 112.606 106.140  1.00 92.18           C  
ATOM   1083  O   ALA A 230     104.682 113.110 106.183  1.00 92.18           O  
ATOM   1084  CB  ALA A 230     101.924 114.443 106.724  1.00 92.18           C  
ATOM   1085  N   ASP A 231     103.297 111.345 106.538  1.00 86.92           N  
ATOM   1086  CA  ASP A 231     104.312 110.455 107.120  1.00 86.92           C  
ATOM   1087  C   ASP A 231     105.143 109.791 106.005  1.00 86.92           C  
ATOM   1088  O   ASP A 231     104.608 108.988 105.240  1.00 86.92           O  
ATOM   1089  CB  ASP A 231     103.685 109.422 108.095  1.00  0.00           C  
ATOM   1090  CG  ASP A 231     104.648 108.559 108.946  1.00  0.00           C  
ATOM   1091  OD1 ASP A 231     105.882 108.765 108.905  1.00  0.00           O  
ATOM   1092  OD2 ASP A 231     104.108 107.716 109.693  1.00  0.00           O1-
ATOM   1093  N   ASP A 232     106.441 110.139 105.966  1.00 82.20           N  
ATOM   1094  CA  ASP A 232     107.435 109.689 104.985  1.00 82.20           C  
ATOM   1095  C   ASP A 232     107.664 108.166 104.986  1.00 82.20           C  
ATOM   1096  O   ASP A 232     107.875 107.602 103.914  1.00 82.20           O  
ATOM   1097  CB  ASP A 232     108.809 110.401 105.131  1.00  0.00           C  
ATOM   1098  CG  ASP A 232     108.808 111.939 105.240  1.00  0.00           C  
ATOM   1099  OD1 ASP A 232     109.873 112.463 105.635  1.00  0.00           O  
ATOM   1100  OD2 ASP A 232     107.823 112.581 104.812  1.00  0.00           O1-
ATOM   1101  N   ASN A 233     107.612 107.534 106.174  1.00 82.56           N  
ATOM   1102  CA  ASN A 233     107.819 106.092 106.363  1.00 82.56           C  
ATOM   1103  C   ASN A 233     106.698 105.258 105.729  1.00 82.56           C  
ATOM   1104  O   ASN A 233     107.003 104.292 105.032  1.00 82.56           O  
ATOM   1105  CB  ASN A 233     107.949 105.764 107.867  1.00  0.00           C  
ATOM   1106  CG  ASN A 233     109.229 106.323 108.492  1.00  0.00           C  
ATOM   1107  ND2 ASN A 233     109.111 107.415 109.250  1.00  0.00           N  
ATOM   1108  OD1 ASN A 233     110.309 105.768 108.297  1.00  0.00           O  
ATOM   1109  N   PHE A 234     105.433 105.655 105.956  1.00 81.44           N  
ATOM   1110  CA  PHE A 234     104.258 104.983 105.394  1.00 81.44           C  
ATOM   1111  C   PHE A 234     104.104 105.189 103.877  1.00 81.44           C  
ATOM   1112  O   PHE A 234     103.615 104.278 103.210  1.00 81.44           O  
ATOM   1113  CB  PHE A 234     102.976 105.418 106.137  1.00  0.00           C  
ATOM   1114  CG  PHE A 234     102.844 105.062 107.615  1.00  0.00           C  
ATOM   1115  CD1 PHE A 234     103.571 104.004 108.210  1.00  0.00           C  
ATOM   1116  CD2 PHE A 234     101.849 105.710 108.380  1.00  0.00           C  
ATOM   1117  CE1 PHE A 234     103.354 103.670 109.541  1.00  0.00           C  
ATOM   1118  CE2 PHE A 234     101.645 105.359 109.707  1.00  0.00           C  
ATOM   1119  CZ  PHE A 234     102.400 104.349 110.288  1.00  0.00           C  
ATOM   1120  N   VAL A 235     104.547 106.347 103.354  1.00 77.62           N  
ATOM   1121  CA  VAL A 235     104.576 106.640 101.918  1.00 77.62           C  
ATOM   1122  C   VAL A 235     105.664 105.830 101.180  1.00 77.62           C  
ATOM   1123  O   VAL A 235     105.386 105.323 100.095  1.00 77.62           O  
ATOM   1124  CB  VAL A 235     104.754 108.165 101.644  1.00 77.62           C  
ATOM   1125  CG1 VAL A 235     105.127 108.539 100.191  1.00 77.62           C  
ATOM   1126  CG2 VAL A 235     103.482 108.936 102.044  1.00 77.62           C  
ATOM   1127  N   LEU A 236     106.854 105.691 101.793  1.00 72.48           N  
ATOM   1128  CA  LEU A 236     107.981 104.908 101.278  1.00 72.48           C  
ATOM   1129  C   LEU A 236     107.658 103.405 101.189  1.00 72.48           C  
ATOM   1130  O   LEU A 236     107.876 102.805 100.137  1.00 72.48           O  
ATOM   1131  CB  LEU A 236     109.227 105.197 102.151  1.00  0.00           C  
ATOM   1132  CG  LEU A 236     110.526 104.447 101.767  1.00  0.00           C  
ATOM   1133  CD1 LEU A 236     110.988 104.772 100.331  1.00  0.00           C  
ATOM   1134  CD2 LEU A 236     111.635 104.705 102.811  1.00  0.00           C  
ATOM   1135  N   ILE A 237     107.123 102.843 102.287  1.00 71.85           N  
ATOM   1136  CA  ILE A 237     106.712 101.441 102.403  1.00 71.85           C  
ATOM   1137  C   ILE A 237     105.499 101.106 101.509  1.00 71.85           C  
ATOM   1138  O   ILE A 237     105.486 100.037 100.898  1.00 71.85           O  
ATOM   1139  CB  ILE A 237     106.402 101.070 103.888  1.00  0.00           C  
ATOM   1140  CG1 ILE A 237     107.693 101.116 104.742  1.00  0.00           C  
ATOM   1141  CG2 ILE A 237     105.686  99.715 104.100  1.00  0.00           C  
ATOM   1142  CD1 ILE A 237     107.439 101.202 106.256  1.00  0.00           C  
ATOM   1143  N   GLY A 238     104.527 102.032 101.428  1.00 67.79           N  
ATOM   1144  CA  GLY A 238     103.306 101.887 100.636  1.00 67.79           C  
ATOM   1145  C   GLY A 238     103.609 101.898  99.131  1.00 67.79           C  
ATOM   1146  O   GLY A 238     103.098 101.042  98.413  1.00 67.79           O  
ATOM   1147  N   SER A 239     104.470 102.824  98.671  1.00 65.61           N  
ATOM   1148  CA  SER A 239     104.930 102.931  97.282  1.00 65.61           C  
ATOM   1149  C   SER A 239     105.786 101.727  96.834  1.00 65.61           C  
ATOM   1150  O   SER A 239     105.693 101.326  95.674  1.00 65.61           O  
ATOM   1151  CB  SER A 239     105.677 104.271  97.103  1.00 65.61           C  
ATOM   1152  OG  SER A 239     106.096 104.486  95.769  1.00 65.61           O  
ATOM   1153  N   PHE A 240     106.582 101.165  97.762  1.00 65.26           N  
ATOM   1154  CA  PHE A 240     107.414  99.985  97.533  1.00 65.26           C  
ATOM   1155  C   PHE A 240     106.589  98.705  97.290  1.00 65.26           C  
ATOM   1156  O   PHE A 240     106.862  97.982  96.332  1.00 65.26           O  
ATOM   1157  CB  PHE A 240     108.440  99.844  98.680  1.00 65.26           C  
ATOM   1158  CG  PHE A 240     109.366  98.642  98.594  1.00 65.26           C  
ATOM   1159  CD1 PHE A 240     109.023  97.427  99.226  1.00 65.26           C  
ATOM   1160  CD2 PHE A 240     110.491  98.678  97.743  1.00 65.26           C  
ATOM   1161  CE1 PHE A 240     109.822  96.305  99.052  1.00 65.26           C  
ATOM   1162  CE2 PHE A 240     111.280  97.547  97.587  1.00 65.26           C  
ATOM   1163  CZ  PHE A 240     110.948  96.367  98.240  1.00 65.26           C  
ATOM   1164  N   VAL A 241     105.581  98.464  98.143  1.00 65.31           N  
ATOM   1165  CA  VAL A 241     104.693  97.304  98.050  1.00 65.31           C  
ATOM   1166  C   VAL A 241     103.742  97.377  96.836  1.00 65.31           C  
ATOM   1167  O   VAL A 241     103.611  96.383  96.121  1.00 65.31           O  
ATOM   1168  CB  VAL A 241     103.870  97.122  99.363  1.00 65.31           C  
ATOM   1169  CG1 VAL A 241     102.691  96.127  99.276  1.00 65.31           C  
ATOM   1170  CG2 VAL A 241     104.790  96.709 100.528  1.00 65.31           C  
ATOM   1171  N   SER A 242     103.104  98.542  96.631  1.00 59.82           N  
ATOM   1172  CA  SER A 242     102.038  98.726  95.644  1.00 59.82           C  
ATOM   1173  C   SER A 242     102.518  98.989  94.204  1.00 59.82           C  
ATOM   1174  O   SER A 242     101.671  98.938  93.313  1.00 59.82           O  
ATOM   1175  CB  SER A 242     101.105  99.867  96.101  1.00 59.82           C  
ATOM   1176  OG  SER A 242     100.342  99.479  97.227  1.00 59.82           O  
ATOM   1177  N   PHE A 243     103.815  99.279  93.981  1.00 56.18           N  
ATOM   1178  CA  PHE A 243     104.308  99.662  92.652  1.00 56.18           C  
ATOM   1179  C   PHE A 243     105.700  99.116  92.294  1.00 56.18           C  
ATOM   1180  O   PHE A 243     105.888  98.737  91.138  1.00 56.18           O  
ATOM   1181  CB  PHE A 243     104.164 101.191  92.447  1.00 56.18           C  
ATOM   1182  CG  PHE A 243     104.558 101.694  91.069  1.00 56.18           C  
ATOM   1183  CD1 PHE A 243     103.709 101.435  89.973  1.00 56.18           C  
ATOM   1184  CD2 PHE A 243     105.831 102.258  90.836  1.00 56.18           C  
ATOM   1185  CE1 PHE A 243     104.114 101.762  88.688  1.00 56.18           C  
ATOM   1186  CE2 PHE A 243     106.209 102.597  89.542  1.00 56.18           C  
ATOM   1187  CZ  PHE A 243     105.354 102.349  88.476  1.00 56.18           C  
ATOM   1188  N   PHE A 244     106.643  99.053  93.252  1.00 57.36           N  
ATOM   1189  CA  PHE A 244     108.019  98.616  92.970  1.00 57.36           C  
ATOM   1190  C   PHE A 244     108.128  97.090  92.752  1.00 57.36           C  
ATOM   1191  O   PHE A 244     108.950  96.671  91.938  1.00 57.36           O  
ATOM   1192  CB  PHE A 244     108.965  99.130  94.077  1.00  0.00           C  
ATOM   1193  CG  PHE A 244     110.439  99.159  93.717  1.00  0.00           C  
ATOM   1194  CD1 PHE A 244     110.952 100.229  92.952  1.00  0.00           C  
ATOM   1195  CD2 PHE A 244     111.277  98.063  94.011  1.00  0.00           C  
ATOM   1196  CE1 PHE A 244     112.283 100.225  92.558  1.00  0.00           C  
ATOM   1197  CE2 PHE A 244     112.607  98.080  93.610  1.00  0.00           C  
ATOM   1198  CZ  PHE A 244     113.108  99.159  92.892  1.00  0.00           C  
ATOM   1199  N   ILE A 245     107.280  96.298  93.437  1.00 51.13           N  
ATOM   1200  CA  ILE A 245     107.193  94.843  93.271  1.00 51.13           C  
ATOM   1201  C   ILE A 245     106.385  94.394  92.021  1.00 51.13           C  
ATOM   1202  O   ILE A 245     106.904  93.557  91.283  1.00 51.13           O  
ATOM   1203  CB  ILE A 245     106.710  94.134  94.579  1.00 51.13           C  
ATOM   1204  CG1 ILE A 245     107.764  94.239  95.709  1.00 51.13           C  
ATOM   1205  CG2 ILE A 245     106.221  92.676  94.414  1.00 51.13           C  
ATOM   1206  CD1 ILE A 245     109.115  93.561  95.424  1.00 51.13           C  
ATOM   1207  N   PRO A 246     105.197  94.988  91.736  1.00 44.57           N  
ATOM   1208  CA  PRO A 246     104.497  94.813  90.444  1.00 44.57           C  
ATOM   1209  C   PRO A 246     105.293  95.116  89.162  1.00 44.57           C  
ATOM   1210  O   PRO A 246     105.136  94.384  88.184  1.00 44.57           O  
ATOM   1211  CB  PRO A 246     103.286  95.748  90.567  1.00 44.57           C  
ATOM   1212  CG  PRO A 246     102.945  95.702  92.040  1.00 44.57           C  
ATOM   1213  CD  PRO A 246     104.317  95.656  92.702  1.00 44.57           C  
ATOM   1214  N   LEU A 247     106.115  96.182  89.182  1.00 40.63           N  
ATOM   1215  CA  LEU A 247     106.870  96.656  88.021  1.00 40.63           C  
ATOM   1216  C   LEU A 247     107.960  95.670  87.564  1.00 40.63           C  
ATOM   1217  O   LEU A 247     108.024  95.381  86.370  1.00 40.63           O  
ATOM   1218  CB  LEU A 247     107.416  98.075  88.306  1.00 40.63           C  
ATOM   1219  CG  LEU A 247     108.133  98.780  87.128  1.00 40.63           C  
ATOM   1220  CD1 LEU A 247     107.219  98.941  85.894  1.00 40.63           C  
ATOM   1221  CD2 LEU A 247     108.729 100.130  87.583  1.00 40.63           C  
ATOM   1222  N   THR A 248     108.764  95.144  88.507  1.00 39.82           N  
ATOM   1223  CA  THR A 248     109.826  94.172  88.218  1.00 39.82           C  
ATOM   1224  C   THR A 248     109.299  92.795  87.747  1.00 39.82           C  
ATOM   1225  O   THR A 248     109.958  92.160  86.924  1.00 39.82           O  
ATOM   1226  CB  THR A 248     110.807  94.001  89.415  1.00 39.82           C  
ATOM   1227  CG2 THR A 248     110.164  93.483  90.714  1.00 39.82           C  
ATOM   1228  OG1 THR A 248     111.862  93.109  89.101  1.00 39.82           O  
ATOM   1229  N   ILE A 249     108.107  92.388  88.223  1.00 38.92           N  
ATOM   1230  CA  ILE A 249     107.408  91.177  87.780  1.00 38.92           C  
ATOM   1231  C   ILE A 249     106.965  91.279  86.308  1.00 38.92           C  
ATOM   1232  O   ILE A 249     107.253  90.367  85.533  1.00 38.92           O  
ATOM   1233  CB  ILE A 249     106.180  90.851  88.690  1.00 38.92           C  
ATOM   1234  CG1 ILE A 249     106.655  90.407  90.093  1.00 38.92           C  
ATOM   1235  CG2 ILE A 249     105.184  89.809  88.117  1.00 38.92           C  
ATOM   1236  CD1 ILE A 249     105.560  90.460  91.170  1.00 38.92           C  
ATOM   1237  N   MET A 250     106.294  92.390  85.956  1.00 38.84           N  
ATOM   1238  CA  MET A 250     105.732  92.632  84.627  1.00 38.84           C  
ATOM   1239  C   MET A 250     106.798  92.854  83.536  1.00 38.84           C  
ATOM   1240  O   MET A 250     106.594  92.393  82.415  1.00 38.84           O  
ATOM   1241  CB  MET A 250     104.721  93.793  84.713  1.00 38.84           C  
ATOM   1242  CG  MET A 250     103.786  93.897  83.495  1.00 38.84           C  
ATOM   1243  SD  MET A 250     102.621  95.287  83.525  1.00 38.84           S  
ATOM   1244  CE  MET A 250     101.631  94.897  84.993  1.00 38.84           C  
ATOM   1245  N   VAL A 251     107.918  93.513  83.888  1.00 34.80           N  
ATOM   1246  CA  VAL A 251     109.089  93.726  83.027  1.00 34.80           C  
ATOM   1247  C   VAL A 251     109.762  92.403  82.605  1.00 34.80           C  
ATOM   1248  O   VAL A 251     110.013  92.208  81.415  1.00 34.80           O  
ATOM   1249  CB  VAL A 251     110.132  94.655  83.728  1.00 34.80           C  
ATOM   1250  CG1 VAL A 251     111.581  94.596  83.192  1.00 34.80           C  
ATOM   1251  CG2 VAL A 251     109.658  96.118  83.707  1.00 34.80           C  
ATOM   1252  N   ILE A 252     110.015  91.522  83.589  1.00 32.71           N  
ATOM   1253  CA  ILE A 252     110.628  90.206  83.397  1.00 32.71           C  
ATOM   1254  C   ILE A 252     109.734  89.248  82.587  1.00 32.71           C  
ATOM   1255  O   ILE A 252     110.241  88.568  81.695  1.00 32.71           O  
ATOM   1256  CB  ILE A 252     111.010  89.563  84.768  1.00 32.71           C  
ATOM   1257  CG1 ILE A 252     112.182  90.317  85.440  1.00 32.71           C  
ATOM   1258  CG2 ILE A 252     111.281  88.040  84.767  1.00 32.71           C  
ATOM   1259  CD1 ILE A 252     113.572  90.023  84.852  1.00 32.71           C  
ATOM   1260  N   THR A 253     108.425  89.238  82.892  1.00 32.50           N  
ATOM   1261  CA  THR A 253     107.438  88.384  82.229  1.00 32.50           C  
ATOM   1262  C   THR A 253     107.167  88.802  80.770  1.00 32.50           C  
ATOM   1263  O   THR A 253     107.037  87.918  79.924  1.00 32.50           O  
ATOM   1264  CB  THR A 253     106.093  88.351  82.999  1.00 32.50           C  
ATOM   1265  CG2 THR A 253     105.033  87.403  82.414  1.00 32.50           C  
ATOM   1266  OG1 THR A 253     106.330  87.929  84.326  1.00 32.50           O  
ATOM   1267  N   TYR A 254     107.148  90.120  80.491  1.00 33.45           N  
ATOM   1268  CA  TYR A 254     107.045  90.690  79.143  1.00 33.45           C  
ATOM   1269  C   TYR A 254     108.223  90.288  78.237  1.00 33.45           C  
ATOM   1270  O   TYR A 254     107.987  89.872  77.102  1.00 33.45           O  
ATOM   1271  CB  TYR A 254     106.865  92.226  79.226  1.00 33.45           C  
ATOM   1272  CG  TYR A 254     106.997  92.969  77.904  1.00 33.45           C  
ATOM   1273  CD1 TYR A 254     106.005  92.830  76.911  1.00 33.45           C  
ATOM   1274  CD2 TYR A 254     108.143  93.751  77.642  1.00 33.45           C  
ATOM   1275  CE1 TYR A 254     106.174  93.440  75.653  1.00 33.45           C  
ATOM   1276  CE2 TYR A 254     108.309  94.363  76.385  1.00 33.45           C  
ATOM   1277  CZ  TYR A 254     107.330  94.198  75.386  1.00 33.45           C  
ATOM   1278  OH  TYR A 254     107.514  94.758  74.156  1.00 33.45           O  
ATOM   1279  N   PHE A 255     109.455  90.395  78.767  1.00 33.82           N  
ATOM   1280  CA  PHE A 255     110.690  90.016  78.079  1.00 33.82           C  
ATOM   1281  C   PHE A 255     110.743  88.527  77.689  1.00 33.82           C  
ATOM   1282  O   PHE A 255     111.127  88.217  76.562  1.00 33.82           O  
ATOM   1283  CB  PHE A 255     111.910  90.478  78.908  1.00  0.00           C  
ATOM   1284  CG  PHE A 255     113.270  90.047  78.382  1.00  0.00           C  
ATOM   1285  CD1 PHE A 255     113.896  88.884  78.882  1.00  0.00           C  
ATOM   1286  CD2 PHE A 255     113.839  90.708  77.273  1.00  0.00           C  
ATOM   1287  CE1 PHE A 255     115.086  88.440  78.320  1.00  0.00           C  
ATOM   1288  CE2 PHE A 255     115.029  90.248  76.725  1.00  0.00           C  
ATOM   1289  CZ  PHE A 255     115.652  89.122  77.250  1.00  0.00           C  
ATOM   1290  N   LEU A 256     110.316  87.649  78.613  1.00 33.28           N  
ATOM   1291  CA  LEU A 256     110.245  86.202  78.408  1.00 33.28           C  
ATOM   1292  C   LEU A 256     109.116  85.769  77.452  1.00 33.28           C  
ATOM   1293  O   LEU A 256     109.292  84.763  76.768  1.00 33.28           O  
ATOM   1294  CB  LEU A 256     110.107  85.493  79.772  1.00 33.28           C  
ATOM   1295  CG  LEU A 256     111.373  85.550  80.657  1.00 33.28           C  
ATOM   1296  CD1 LEU A 256     111.070  85.032  82.079  1.00 33.28           C  
ATOM   1297  CD2 LEU A 256     112.576  84.824  80.014  1.00 33.28           C  
ATOM   1298  N   THR A 257     108.000  86.520  77.401  1.00 32.45           N  
ATOM   1299  CA  THR A 257     106.866  86.246  76.510  1.00 32.45           C  
ATOM   1300  C   THR A 257     107.183  86.590  75.040  1.00 32.45           C  
ATOM   1301  O   THR A 257     106.882  85.780  74.164  1.00 32.45           O  
ATOM   1302  CB  THR A 257     105.587  87.021  76.933  1.00 32.45           C  
ATOM   1303  CG2 THR A 257     104.371  86.855  76.003  1.00 32.45           C  
ATOM   1304  OG1 THR A 257     105.187  86.593  78.218  1.00 32.45           O  
ATOM   1305  N   ILE A 258     107.810  87.756  74.804  1.00 35.21           N  
ATOM   1306  CA  ILE A 258     108.267  88.203  73.483  1.00 35.21           C  
ATOM   1307  C   ILE A 258     109.418  87.334  72.929  1.00 35.21           C  
ATOM   1308  O   ILE A 258     109.443  87.071  71.726  1.00 35.21           O  
ATOM   1309  CB  ILE A 258     108.679  89.709  73.516  1.00 35.21           C  
ATOM   1310  CG1 ILE A 258     107.456  90.632  73.747  1.00 35.21           C  
ATOM   1311  CG2 ILE A 258     109.516  90.212  72.316  1.00 35.21           C  
ATOM   1312  CD1 ILE A 258     106.416  90.661  72.612  1.00 35.21           C  
ATOM   1313  N   LYS A 259     110.304  86.860  73.824  1.00 37.88           N  
ATOM   1314  CA  LYS A 259     111.354  85.881  73.537  1.00 37.88           C  
ATOM   1315  C   LYS A 259     110.791  84.506  73.120  1.00 37.88           C  
ATOM   1316  O   LYS A 259     111.339  83.893  72.205  1.00 37.88           O  
ATOM   1317  CB  LYS A 259     112.286  85.798  74.768  1.00 37.88           C  
ATOM   1318  CG  LYS A 259     113.415  84.753  74.700  1.00 37.88           C  
ATOM   1319  CD  LYS A 259     114.284  84.763  75.966  1.00 37.88           C  
ATOM   1320  CE  LYS A 259     115.379  83.685  75.931  1.00 37.88           C  
ATOM   1321  NZ  LYS A 259     116.191  83.688  77.161  1.00 37.88           N1+
ATOM   1322  N   SER A 260     109.710  84.059  73.787  1.00 35.10           N  
ATOM   1323  CA  SER A 260     109.045  82.776  73.543  1.00 35.10           C  
ATOM   1324  C   SER A 260     108.220  82.745  72.238  1.00 35.10           C  
ATOM   1325  O   SER A 260     108.095  81.672  71.649  1.00 35.10           O  
ATOM   1326  CB  SER A 260     108.185  82.417  74.774  1.00 35.10           C  
ATOM   1327  OG  SER A 260     107.621  81.124  74.676  1.00 35.10           O  
ATOM   1328  N   LEU A 261     107.692  83.904  71.805  1.00 34.19           N  
ATOM   1329  CA  LEU A 261     106.916  84.065  70.567  1.00 34.19           C  
ATOM   1330  C   LEU A 261     107.756  84.008  69.275  1.00 34.19           C  
ATOM   1331  O   LEU A 261     107.163  83.943  68.199  1.00 34.19           O  
ATOM   1332  CB  LEU A 261     106.116  85.389  70.639  1.00 34.19           C  
ATOM   1333  CG  LEU A 261     104.788  85.280  71.420  1.00 34.19           C  
ATOM   1334  CD1 LEU A 261     104.213  86.672  71.755  1.00 34.19           C  
ATOM   1335  CD2 LEU A 261     103.757  84.385  70.696  1.00 34.19           C  
ATOM   1336  N   GLN A 262     109.097  84.027  69.384  1.00 38.09           N  
ATOM   1337  CA  GLN A 262     110.020  84.002  68.246  1.00 38.09           C  
ATOM   1338  C   GLN A 262     111.174  83.138  68.706  1.00 38.09           C  
ATOM   1339  O   GLN A 262     112.013  82.685  67.928  1.00 38.09           O  
ATOM   1340  CB  GLN A 262     110.443  85.456  67.894  1.00  0.00           C  
ATOM   1341  CG  GLN A 262     111.324  85.644  66.635  1.00  0.00           C  
ATOM   1342  CD  GLN A 262     110.596  85.432  65.300  1.00  0.00           C  
ATOM   1343  NE2 GLN A 262     111.201  85.905  64.209  1.00  0.00           N  
ATOM   1344  OE1 GLN A 262     109.515  84.850  65.236  1.00  0.00           O  
ATOM   1345  N   ILE A 315     102.937  82.028  61.573  1.00 67.16           N  
ATOM   1346  CA  ILE A 315     103.902  83.052  62.031  1.00 67.16           C  
ATOM   1347  C   ILE A 315     103.297  84.485  61.908  1.00 67.16           C  
ATOM   1348  O   ILE A 315     103.788  85.390  62.583  1.00 67.16           O  
ATOM   1349  CB  ILE A 315     105.279  82.956  61.291  1.00  0.00           C  
ATOM   1350  CG1 ILE A 315     106.408  83.751  61.993  1.00  0.00           C  
ATOM   1351  CG2 ILE A 315     105.221  83.284  59.780  1.00  0.00           C  
ATOM   1352  CD1 ILE A 315     107.825  83.319  61.584  1.00  0.00           C  
ATOM   1353  N   SER A 316     102.244  84.681  61.088  1.00 65.12           N  
ATOM   1354  CA  SER A 316     101.522  85.948  60.925  1.00 65.12           C  
ATOM   1355  C   SER A 316     100.695  86.351  62.164  1.00 65.12           C  
ATOM   1356  O   SER A 316     100.597  87.543  62.456  1.00 65.12           O  
ATOM   1357  CB  SER A 316     100.667  85.878  59.642  1.00 65.12           C  
ATOM   1358  OG  SER A 316      99.577  84.982  59.761  1.00 65.12           O  
ATOM   1359  N   ASN A 317     100.142  85.354  62.878  1.00 59.56           N  
ATOM   1360  CA  ASN A 317      99.384  85.530  64.123  1.00 59.56           C  
ATOM   1361  C   ASN A 317     100.301  85.849  65.317  1.00 59.56           C  
ATOM   1362  O   ASN A 317      99.870  86.563  66.221  1.00 59.56           O  
ATOM   1363  CB  ASN A 317      98.548  84.258  64.403  1.00 59.56           C  
ATOM   1364  CG  ASN A 317      97.448  83.980  63.369  1.00 59.56           C  
ATOM   1365  ND2 ASN A 317      96.961  82.739  63.333  1.00 59.56           N  
ATOM   1366  OD1 ASN A 317      97.033  84.863  62.619  1.00 59.56           O  
ATOM   1367  N   GLU A 318     101.548  85.348  65.283  1.00 55.26           N  
ATOM   1368  CA  GLU A 318     102.593  85.643  66.264  1.00 55.26           C  
ATOM   1369  C   GLU A 318     103.199  87.042  66.067  1.00 55.26           C  
ATOM   1370  O   GLU A 318     103.515  87.695  67.060  1.00 55.26           O  
ATOM   1371  CB  GLU A 318     103.671  84.544  66.215  1.00 30.00           C  
ATOM   1372  CG  GLU A 318     103.120  83.162  66.637  1.00 30.00           C  
ATOM   1373  CD  GLU A 318     104.129  82.004  66.590  1.00 30.00           C  
ATOM   1374  OE1 GLU A 318     105.155  82.121  65.883  1.00 30.00           O  
ATOM   1375  OE2 GLU A 318     103.834  80.990  67.259  1.00 30.00           O1-
ATOM   1376  N   GLN A 319     103.294  87.499  64.804  1.00 55.97           N  
ATOM   1377  CA  GLN A 319     103.687  88.861  64.433  1.00 55.97           C  
ATOM   1378  C   GLN A 319     102.643  89.909  64.874  1.00 55.97           C  
ATOM   1379  O   GLN A 319     103.030  90.993  65.310  1.00 55.97           O  
ATOM   1380  CB  GLN A 319     103.962  88.906  62.910  1.00  0.00           C  
ATOM   1381  CG  GLN A 319     104.427  90.265  62.343  1.00  0.00           C  
ATOM   1382  CD  GLN A 319     105.763  90.727  62.931  1.00  0.00           C  
ATOM   1383  NE2 GLN A 319     105.749  91.811  63.708  1.00  0.00           N  
ATOM   1384  OE1 GLN A 319     106.797  90.113  62.682  1.00  0.00           O  
ATOM   1385  N   LYS A 320     101.350  89.547  64.787  1.00 51.80           N  
ATOM   1386  CA  LYS A 320     100.223  90.338  65.283  1.00 51.80           C  
ATOM   1387  C   LYS A 320     100.216  90.436  66.821  1.00 51.80           C  
ATOM   1388  O   LYS A 320     100.034  91.535  67.343  1.00 51.80           O  
ATOM   1389  CB  LYS A 320      98.907  89.758  64.711  1.00  0.00           C  
ATOM   1390  CG  LYS A 320      97.600  90.432  65.179  1.00  0.00           C  
ATOM   1391  CD  LYS A 320      97.497  91.920  64.806  1.00  0.00           C  
ATOM   1392  CE  LYS A 320      96.158  92.537  65.240  1.00  0.00           C  
ATOM   1393  NZ  LYS A 320      96.065  93.957  64.857  1.00  0.00           N1+
ATOM   1394  N   ALA A 321     100.446  89.301  67.506  1.00 46.58           N  
ATOM   1395  CA  ALA A 321     100.501  89.205  68.967  1.00 46.58           C  
ATOM   1396  C   ALA A 321     101.657  90.002  69.598  1.00 46.58           C  
ATOM   1397  O   ALA A 321     101.441  90.626  70.636  1.00 46.58           O  
ATOM   1398  CB  ALA A 321     100.563  87.727  69.383  1.00 46.58           C  
ATOM   1399  N   CYS A 322     102.837  90.003  68.950  1.00 44.24           N  
ATOM   1400  CA  CYS A 322     104.023  90.760  69.370  1.00 44.24           C  
ATOM   1401  C   CYS A 322     103.805  92.285  69.337  1.00 44.24           C  
ATOM   1402  O   CYS A 322     104.285  92.968  70.243  1.00 44.24           O  
ATOM   1403  CB  CYS A 322     105.270  90.401  68.539  1.00 44.24           C  
ATOM   1404  SG  CYS A 322     105.883  88.757  68.996  1.00 44.24           S  
ATOM   1405  N   LYS A 323     103.066  92.783  68.327  1.00 40.26           N  
ATOM   1406  CA  LYS A 323     102.684  94.193  68.208  1.00 40.26           C  
ATOM   1407  C   LYS A 323     101.702  94.647  69.301  1.00 40.26           C  
ATOM   1408  O   LYS A 323     101.905  95.723  69.862  1.00 40.26           O  
ATOM   1409  CB  LYS A 323     102.119  94.483  66.802  1.00  0.00           C  
ATOM   1410  CG  LYS A 323     103.196  94.544  65.706  1.00  0.00           C  
ATOM   1411  CD  LYS A 323     102.615  94.941  64.339  1.00  0.00           C  
ATOM   1412  CE  LYS A 323     103.701  95.129  63.266  1.00  0.00           C  
ATOM   1413  NZ  LYS A 323     103.131  95.568  61.980  1.00  0.00           N1+
ATOM   1414  N   VAL A 324     100.684  93.820  69.601  1.00 39.54           N  
ATOM   1415  CA  VAL A 324      99.676  94.089  70.634  1.00 39.54           C  
ATOM   1416  C   VAL A 324     100.277  94.130  72.055  1.00 39.54           C  
ATOM   1417  O   VAL A 324      99.923  95.022  72.825  1.00 39.54           O  
ATOM   1418  CB  VAL A 324      98.507  93.058  70.581  1.00 39.54           C  
ATOM   1419  CG1 VAL A 324      97.522  93.123  71.770  1.00 39.54           C  
ATOM   1420  CG2 VAL A 324      97.710  93.204  69.274  1.00 39.54           C  
ATOM   1421  N   LEU A 325     101.197  93.198  72.359  1.00 35.60           N  
ATOM   1422  CA  LEU A 325     101.905  93.113  73.639  1.00 35.60           C  
ATOM   1423  C   LEU A 325     102.855  94.299  73.894  1.00 35.60           C  
ATOM   1424  O   LEU A 325     102.966  94.727  75.043  1.00 35.60           O  
ATOM   1425  CB  LEU A 325     102.667  91.770  73.717  1.00 35.60           C  
ATOM   1426  CG  LEU A 325     101.753  90.542  73.929  1.00 35.60           C  
ATOM   1427  CD1 LEU A 325     102.495  89.225  73.614  1.00 35.60           C  
ATOM   1428  CD2 LEU A 325     101.114  90.538  75.334  1.00 35.60           C  
ATOM   1429  N   GLY A 326     103.495  94.821  72.832  1.00 36.40           N  
ATOM   1430  CA  GLY A 326     104.389  95.977  72.910  1.00 36.40           C  
ATOM   1431  C   GLY A 326     103.608  97.283  73.117  1.00 36.40           C  
ATOM   1432  O   GLY A 326     104.072  98.149  73.859  1.00 36.40           O  
ATOM   1433  N   ILE A 327     102.420  97.407  72.498  1.00 35.87           N  
ATOM   1434  CA  ILE A 327     101.502  98.540  72.648  1.00 35.87           C  
ATOM   1435  C   ILE A 327     100.918  98.636  74.072  1.00 35.87           C  
ATOM   1436  O   ILE A 327     100.966  99.715  74.662  1.00 35.87           O  
ATOM   1437  CB  ILE A 327     100.355  98.482  71.588  1.00 35.87           C  
ATOM   1438  CG1 ILE A 327     100.905  98.821  70.183  1.00 35.87           C  
ATOM   1439  CG2 ILE A 327      99.112  99.355  71.886  1.00 35.87           C  
ATOM   1440  CD1 ILE A 327     100.004  98.356  69.028  1.00 35.87           C  
ATOM   1441  N   VAL A 328     100.409  97.507  74.596  1.00 35.28           N  
ATOM   1442  CA  VAL A 328      99.809  97.396  75.929  1.00 35.28           C  
ATOM   1443  C   VAL A 328     100.810  97.669  77.072  1.00 35.28           C  
ATOM   1444  O   VAL A 328     100.446  98.361  78.024  1.00 35.28           O  
ATOM   1445  CB  VAL A 328      99.126  96.005  76.117  1.00 35.28           C  
ATOM   1446  CG1 VAL A 328      98.805  95.593  77.571  1.00 35.28           C  
ATOM   1447  CG2 VAL A 328      97.836  95.923  75.279  1.00 35.28           C  
ATOM   1448  N   PHE A 329     102.049  97.158  76.943  1.00 35.49           N  
ATOM   1449  CA  PHE A 329     103.127  97.381  77.909  1.00 35.49           C  
ATOM   1450  C   PHE A 329     103.609  98.845  77.946  1.00 35.49           C  
ATOM   1451  O   PHE A 329     103.825  99.372  79.039  1.00 35.49           O  
ATOM   1452  CB  PHE A 329     104.273  96.373  77.664  1.00 35.49           C  
ATOM   1453  CG  PHE A 329     105.450  96.487  78.621  1.00 35.49           C  
ATOM   1454  CD1 PHE A 329     105.362  95.931  79.916  1.00 35.49           C  
ATOM   1455  CD2 PHE A 329     106.557  97.303  78.300  1.00 35.49           C  
ATOM   1456  CE1 PHE A 329     106.379  96.146  80.836  1.00 35.49           C  
ATOM   1457  CE2 PHE A 329     107.560  97.511  79.236  1.00 35.49           C  
ATOM   1458  CZ  PHE A 329     107.471  96.934  80.496  1.00 35.49           C  
ATOM   1459  N   PHE A 330     103.737  99.473  76.762  1.00 36.71           N  
ATOM   1460  CA  PHE A 330     104.145 100.871  76.606  1.00 36.71           C  
ATOM   1461  C   PHE A 330     103.121 101.870  77.179  1.00 36.71           C  
ATOM   1462  O   PHE A 330     103.525 102.814  77.856  1.00 36.71           O  
ATOM   1463  CB  PHE A 330     104.498 101.161  75.130  1.00  0.00           C  
ATOM   1464  CG  PHE A 330     104.968 102.579  74.843  1.00  0.00           C  
ATOM   1465  CD1 PHE A 330     104.049 103.576  74.450  1.00  0.00           C  
ATOM   1466  CD2 PHE A 330     106.296 102.953  75.144  1.00  0.00           C  
ATOM   1467  CE1 PHE A 330     104.470 104.892  74.311  1.00  0.00           C  
ATOM   1468  CE2 PHE A 330     106.697 104.274  74.996  1.00  0.00           C  
ATOM   1469  CZ  PHE A 330     105.789 105.238  74.578  1.00  0.00           C  
ATOM   1470  N   LEU A 331     101.823 101.623  76.922  1.00 37.77           N  
ATOM   1471  CA  LEU A 331     100.705 102.420  77.434  1.00 37.77           C  
ATOM   1472  C   LEU A 331     100.535 102.323  78.959  1.00 37.77           C  
ATOM   1473  O   LEU A 331     100.134 103.314  79.567  1.00 37.77           O  
ATOM   1474  CB  LEU A 331      99.397 102.006  76.723  1.00  0.00           C  
ATOM   1475  CG  LEU A 331      99.273 102.519  75.273  1.00  0.00           C  
ATOM   1476  CD1 LEU A 331      98.098 101.831  74.561  1.00  0.00           C  
ATOM   1477  CD2 LEU A 331      99.153 104.055  75.195  1.00  0.00           C  
ATOM   1478  N   PHE A 332     100.863 101.162  79.554  1.00 41.82           N  
ATOM   1479  CA  PHE A 332     100.891 100.973  81.004  1.00 41.82           C  
ATOM   1480  C   PHE A 332     101.978 101.814  81.695  1.00 41.82           C  
ATOM   1481  O   PHE A 332     101.654 102.621  82.565  1.00 41.82           O  
ATOM   1482  CB  PHE A 332     100.949  99.466  81.360  1.00 41.82           C  
ATOM   1483  CG  PHE A 332     101.325  99.142  82.801  1.00 41.82           C  
ATOM   1484  CD1 PHE A 332     100.382  99.311  83.837  1.00 41.82           C  
ATOM   1485  CD2 PHE A 332     102.668  98.862  83.138  1.00 41.82           C  
ATOM   1486  CE1 PHE A 332     100.769  99.155  85.162  1.00 41.82           C  
ATOM   1487  CE2 PHE A 332     103.035  98.714  84.469  1.00 41.82           C  
ATOM   1488  CZ  PHE A 332     102.089  98.854  85.475  1.00 41.82           C  
ATOM   1489  N   VAL A 333     103.243 101.590  81.301  1.00 41.63           N  
ATOM   1490  CA  VAL A 333     104.416 102.133  81.985  1.00 41.63           C  
ATOM   1491  C   VAL A 333     104.534 103.672  81.903  1.00 41.63           C  
ATOM   1492  O   VAL A 333     104.919 104.283  82.898  1.00 41.63           O  
ATOM   1493  CB  VAL A 333     105.724 101.443  81.492  1.00 41.63           C  
ATOM   1494  CG1 VAL A 333     106.127 101.788  80.047  1.00 41.63           C  
ATOM   1495  CG2 VAL A 333     106.918 101.676  82.433  1.00 41.63           C  
ATOM   1496  N   VAL A 334     104.142 104.272  80.764  1.00 42.51           N  
ATOM   1497  CA  VAL A 334     104.204 105.721  80.543  1.00 42.51           C  
ATOM   1498  C   VAL A 334     103.130 106.517  81.326  1.00 42.51           C  
ATOM   1499  O   VAL A 334     103.374 107.681  81.643  1.00 42.51           O  
ATOM   1500  CB  VAL A 334     104.128 106.052  79.021  1.00 42.51           C  
ATOM   1501  CG1 VAL A 334     102.724 105.919  78.398  1.00 42.51           C  
ATOM   1502  CG2 VAL A 334     104.715 107.435  78.686  1.00 42.51           C  
ATOM   1503  N   MET A 335     101.988 105.879  81.645  1.00 47.58           N  
ATOM   1504  CA  MET A 335     100.868 106.498  82.362  1.00 47.58           C  
ATOM   1505  C   MET A 335     100.917 106.283  83.889  1.00 47.58           C  
ATOM   1506  O   MET A 335     100.260 107.041  84.601  1.00 47.58           O  
ATOM   1507  CB  MET A 335      99.532 105.971  81.794  1.00  0.00           C  
ATOM   1508  CG  MET A 335      99.283 106.275  80.307  1.00  0.00           C  
ATOM   1509  SD  MET A 335      99.033 108.024  79.906  1.00  0.00           S  
ATOM   1510  CE  MET A 335      98.801 107.883  78.115  1.00  0.00           C  
ATOM   1511  N   TRP A 336     101.669 105.278  84.372  1.00 50.35           N  
ATOM   1512  CA  TRP A 336     101.798 104.967  85.800  1.00 50.35           C  
ATOM   1513  C   TRP A 336     103.054 105.563  86.455  1.00 50.35           C  
ATOM   1514  O   TRP A 336     102.956 106.020  87.593  1.00 50.35           O  
ATOM   1515  CB  TRP A 336     101.747 103.442  86.025  1.00 50.35           C  
ATOM   1516  CG  TRP A 336     100.375 102.854  86.171  1.00 50.35           C  
ATOM   1517  CD1 TRP A 336      99.494 102.621  85.173  1.00 50.35           C  
ATOM   1518  CD2 TRP A 336      99.682 102.494  87.406  1.00 50.35           C  
ATOM   1519  CE2 TRP A 336      98.375 102.025  87.073  1.00 50.35           C  
ATOM   1520  CE3 TRP A 336     100.023 102.522  88.780  1.00 50.35           C  
ATOM   1521  NE1 TRP A 336      98.320 102.123  85.699  1.00 50.35           N  
ATOM   1522  CZ2 TRP A 336      97.455 101.605  88.051  1.00 50.35           C  
ATOM   1523  CZ3 TRP A 336      99.108 102.108  89.770  1.00 50.35           C  
ATOM   1524  CH2 TRP A 336      97.825 101.654  89.407  1.00 50.35           C  
ATOM   1525  N   CYS A 337     104.203 105.533  85.756  1.00 56.47           N  
ATOM   1526  CA  CYS A 337     105.514 105.903  86.307  1.00 56.47           C  
ATOM   1527  C   CYS A 337     105.681 107.341  86.862  1.00 56.47           C  
ATOM   1528  O   CYS A 337     106.312 107.447  87.914  1.00 56.47           O  
ATOM   1529  CB  CYS A 337     106.673 105.591  85.336  1.00  0.00           C  
ATOM   1530  SG  CYS A 337     107.030 103.814  85.324  1.00  0.00           S  
ATOM   1531  N   PRO A 338     105.145 108.406  86.209  1.00 56.99           N  
ATOM   1532  CA  PRO A 338     105.419 109.803  86.621  1.00 56.99           C  
ATOM   1533  C   PRO A 338     105.057 110.190  88.066  1.00 56.99           C  
ATOM   1534  O   PRO A 338     105.851 110.874  88.711  1.00 56.99           O  
ATOM   1535  CB  PRO A 338     104.652 110.655  85.597  1.00 56.99           C  
ATOM   1536  CG  PRO A 338     104.608 109.789  84.352  1.00 56.99           C  
ATOM   1537  CD  PRO A 338     104.446 108.386  84.919  1.00 56.99           C  
ATOM   1538  N   PHE A 339     103.886 109.735  88.545  1.00 62.64           N  
ATOM   1539  CA  PHE A 339     103.365 110.025  89.883  1.00 62.64           C  
ATOM   1540  C   PHE A 339     104.211 109.403  91.008  1.00 62.64           C  
ATOM   1541  O   PHE A 339     104.621 110.125  91.917  1.00 62.64           O  
ATOM   1542  CB  PHE A 339     101.889 109.581  89.954  1.00 62.64           C  
ATOM   1543  CG  PHE A 339     101.179 109.811  91.279  1.00 62.64           C  
ATOM   1544  CD1 PHE A 339     100.681 111.092  91.602  1.00 62.64           C  
ATOM   1545  CD2 PHE A 339     101.140 108.794  92.259  1.00 62.64           C  
ATOM   1546  CE1 PHE A 339     100.109 111.320  92.847  1.00 62.64           C  
ATOM   1547  CE2 PHE A 339     100.564 109.043  93.498  1.00 62.64           C  
ATOM   1548  CZ  PHE A 339     100.048 110.299  93.788  1.00 62.64           C  
ATOM   1549  N   PHE A 340     104.454 108.083  90.916  1.00 59.84           N  
ATOM   1550  CA  PHE A 340     105.197 107.308  91.913  1.00 59.84           C  
ATOM   1551  C   PHE A 340     106.691 107.662  91.993  1.00 59.84           C  
ATOM   1552  O   PHE A 340     107.237 107.644  93.096  1.00 59.84           O  
ATOM   1553  CB  PHE A 340     104.977 105.795  91.696  1.00 59.84           C  
ATOM   1554  CG  PHE A 340     103.585 105.307  92.061  1.00 59.84           C  
ATOM   1555  CD1 PHE A 340     102.564 105.253  91.089  1.00 59.84           C  
ATOM   1556  CD2 PHE A 340     103.253 105.061  93.411  1.00 59.84           C  
ATOM   1557  CE1 PHE A 340     101.270 104.904  91.455  1.00 59.84           C  
ATOM   1558  CE2 PHE A 340     101.954 104.713  93.758  1.00 59.84           C  
ATOM   1559  CZ  PHE A 340     100.967 104.632  92.783  1.00 59.84           C  
ATOM   1560  N   ILE A 341     107.306 108.018  90.849  1.00 61.65           N  
ATOM   1561  CA  ILE A 341     108.688 108.502  90.765  1.00 61.65           C  
ATOM   1562  C   ILE A 341     108.878 109.881  91.429  1.00 61.65           C  
ATOM   1563  O   ILE A 341     109.880 110.068  92.117  1.00 61.65           O  
ATOM   1564  CB  ILE A 341     109.214 108.522  89.294  1.00  0.00           C  
ATOM   1565  CG1 ILE A 341     109.458 107.071  88.814  1.00  0.00           C  
ATOM   1566  CG2 ILE A 341     110.481 109.379  89.045  1.00  0.00           C  
ATOM   1567  CD1 ILE A 341     109.729 106.936  87.309  1.00  0.00           C  
ATOM   1568  N   THR A 342     107.911 110.798  91.246  1.00 62.26           N  
ATOM   1569  CA  THR A 342     107.918 112.128  91.865  1.00 62.26           C  
ATOM   1570  C   THR A 342     107.699 112.069  93.392  1.00 62.26           C  
ATOM   1571  O   THR A 342     108.356 112.816  94.117  1.00 62.26           O  
ATOM   1572  CB  THR A 342     106.831 113.050  91.244  1.00 62.26           C  
ATOM   1573  CG2 THR A 342     106.689 114.454  91.867  1.00 62.26           C  
ATOM   1574  OG1 THR A 342     107.117 113.227  89.872  1.00 62.26           O  
ATOM   1575  N   ASN A 343     106.809 111.169  93.845  1.00 63.73           N  
ATOM   1576  CA  ASN A 343     106.452 110.982  95.252  1.00 63.73           C  
ATOM   1577  C   ASN A 343     107.607 110.387  96.083  1.00 63.73           C  
ATOM   1578  O   ASN A 343     107.912 110.927  97.146  1.00 63.73           O  
ATOM   1579  CB  ASN A 343     105.173 110.112  95.340  1.00 63.73           C  
ATOM   1580  CG  ASN A 343     104.429 110.179  96.681  1.00 63.73           C  
ATOM   1581  ND2 ASN A 343     103.548 109.206  96.924  1.00 63.73           N  
ATOM   1582  OD1 ASN A 343     104.621 111.093  97.480  1.00 63.73           O  
ATOM   1583  N   ILE A 344     108.247 109.315  95.579  1.00 62.56           N  
ATOM   1584  CA  ILE A 344     109.362 108.642  96.257  1.00 62.56           C  
ATOM   1585  C   ILE A 344     110.677 109.459  96.220  1.00 62.56           C  
ATOM   1586  O   ILE A 344     111.505 109.291  97.115  1.00 62.56           O  
ATOM   1587  CB  ILE A 344     109.597 107.213  95.676  1.00  0.00           C  
ATOM   1588  CG1 ILE A 344     110.339 106.290  96.670  1.00  0.00           C  
ATOM   1589  CG2 ILE A 344     110.287 107.190  94.295  1.00  0.00           C  
ATOM   1590  CD1 ILE A 344     110.235 104.797  96.322  1.00  0.00           C  
ATOM   1591  N   MET A 345     110.823 110.352  95.223  1.00 64.31           N  
ATOM   1592  CA  MET A 345     111.920 111.317  95.116  1.00 64.31           C  
ATOM   1593  C   MET A 345     111.797 112.459  96.144  1.00 64.31           C  
ATOM   1594  O   MET A 345     112.817 112.880  96.690  1.00 64.31           O  
ATOM   1595  CB  MET A 345     111.983 111.837  93.662  1.00  0.00           C  
ATOM   1596  CG  MET A 345     113.017 112.943  93.380  1.00  0.00           C  
ATOM   1597  SD  MET A 345     113.074 113.498  91.653  1.00  0.00           S  
ATOM   1598  CE  MET A 345     113.849 112.064  90.860  1.00  0.00           C  
ATOM   1599  N   ALA A 346     110.561 112.936  96.377  1.00 64.59           N  
ATOM   1600  CA  ALA A 346     110.251 114.048  97.275  1.00 64.59           C  
ATOM   1601  C   ALA A 346     110.400 113.708  98.768  1.00 64.59           C  
ATOM   1602  O   ALA A 346     110.843 114.570  99.526  1.00 64.59           O  
ATOM   1603  CB  ALA A 346     108.831 114.553  96.977  1.00 64.59           C  
ATOM   1604  N   VAL A 347     110.039 112.472  99.161  1.00 65.43           N  
ATOM   1605  CA  VAL A 347     110.089 111.987 100.548  1.00 65.43           C  
ATOM   1606  C   VAL A 347     110.703 110.604 100.445  1.00 65.43           C  
ATOM   1607  O   VAL A 347     110.708 109.809 101.384  1.00 65.43           O  
ATOM   1608  CB  VAL A 347     108.702 112.007 101.269  1.00  0.00           C  
ATOM   1609  CG1 VAL A 347     108.145 113.434 101.422  1.00  0.00           C  
ATOM   1610  CG2 VAL A 347     107.623 111.096 100.647  1.00  0.00           C  
ATOM   1611  N   ASN A 354     110.903 124.238  94.684  1.00 87.37           N  
ATOM   1612  CA  ASN A 354     109.650 125.011  94.606  1.00 87.37           C  
ATOM   1613  C   ASN A 354     108.493 124.020  94.857  1.00 87.37           C  
ATOM   1614  O   ASN A 354     108.238 123.141  94.029  1.00 87.37           O  
ATOM   1615  CB  ASN A 354     109.464 125.754  93.255  1.00  0.00           C  
ATOM   1616  CG  ASN A 354     110.434 126.917  93.002  1.00  0.00           C  
ATOM   1617  ND2 ASN A 354     110.173 127.691  91.947  1.00  0.00           N  
ATOM   1618  OD1 ASN A 354     111.402 127.121  93.733  1.00  0.00           O  
ATOM   1619  N   GLU A 355     107.800 124.193  95.996  1.00 85.52           N  
ATOM   1620  CA  GLU A 355     106.651 123.378  96.400  1.00 85.52           C  
ATOM   1621  C   GLU A 355     105.394 123.621  95.544  1.00 85.52           C  
ATOM   1622  O   GLU A 355     104.575 122.711  95.427  1.00 85.52           O  
ATOM   1623  CB  GLU A 355     106.357 123.601  97.901  1.00 85.52           C  
ATOM   1624  CG  GLU A 355     107.564 123.375  98.845  1.00 85.52           C  
ATOM   1625  CD  GLU A 355     108.226 121.991  98.733  1.00 85.52           C  
ATOM   1626  OE1 GLU A 355     109.475 121.961  98.693  1.00 85.52           O  
ATOM   1627  OE2 GLU A 355     107.482 120.985  98.695  1.00 85.52           O1-
ATOM   1628  N   ASP A 356     105.283 124.814  94.931  1.00 80.85           N  
ATOM   1629  CA  ASP A 356     104.254 125.170  93.948  1.00 80.85           C  
ATOM   1630  C   ASP A 356     104.396 124.378  92.637  1.00 80.85           C  
ATOM   1631  O   ASP A 356     103.379 123.977  92.073  1.00 80.85           O  
ATOM   1632  CB  ASP A 356     104.199 126.684  93.629  1.00  0.00           C  
ATOM   1633  CG  ASP A 356     104.097 127.584  94.868  1.00  0.00           C  
ATOM   1634  OD1 ASP A 356     105.168 127.932  95.415  1.00  0.00           O  
ATOM   1635  OD2 ASP A 356     102.954 127.760  95.345  1.00  0.00           O1-
ATOM   1636  N   VAL A 357     105.646 124.148  92.196  1.00 77.54           N  
ATOM   1637  CA  VAL A 357     105.974 123.345  91.015  1.00 77.54           C  
ATOM   1638  C   VAL A 357     105.681 121.851  91.249  1.00 77.54           C  
ATOM   1639  O   VAL A 357     105.053 121.232  90.393  1.00 77.54           O  
ATOM   1640  CB  VAL A 357     107.460 123.534  90.584  1.00  0.00           C  
ATOM   1641  CG1 VAL A 357     107.966 122.546  89.510  1.00  0.00           C  
ATOM   1642  CG2 VAL A 357     107.712 124.978  90.113  1.00  0.00           C  
ATOM   1643  N   ILE A 358     106.092 121.322  92.415  1.00 76.53           N  
ATOM   1644  CA  ILE A 358     105.848 119.938  92.834  1.00 76.53           C  
ATOM   1645  C   ILE A 358     104.349 119.634  93.046  1.00 76.53           C  
ATOM   1646  O   ILE A 358     103.897 118.568  92.634  1.00 76.53           O  
ATOM   1647  CB  ILE A 358     106.659 119.585  94.120  1.00 76.53           C  
ATOM   1648  CG1 ILE A 358     108.176 119.578  93.812  1.00 76.53           C  
ATOM   1649  CG2 ILE A 358     106.257 118.261  94.812  1.00 76.53           C  
ATOM   1650  CD1 ILE A 358     109.069 119.595  95.061  1.00 76.53           C  
ATOM   1651  N   GLY A 359     103.607 120.584  93.641  1.00 73.34           N  
ATOM   1652  CA  GLY A 359     102.170 120.475  93.895  1.00 73.34           C  
ATOM   1653  C   GLY A 359     101.360 120.512  92.590  1.00 73.34           C  
ATOM   1654  O   GLY A 359     100.402 119.752  92.460  1.00 73.34           O  
ATOM   1655  N   ALA A 360     101.770 121.352  91.621  1.00 70.60           N  
ATOM   1656  CA  ALA A 360     101.175 121.441  90.285  1.00 70.60           C  
ATOM   1657  C   ALA A 360     101.434 120.192  89.426  1.00 70.60           C  
ATOM   1658  O   ALA A 360     100.524 119.758  88.721  1.00 70.60           O  
ATOM   1659  CB  ALA A 360     101.690 122.703  89.578  1.00 70.60           C  
ATOM   1660  N   LEU A 361     102.646 119.616  89.531  1.00 68.72           N  
ATOM   1661  CA  LEU A 361     103.029 118.361  88.879  1.00 68.72           C  
ATOM   1662  C   LEU A 361     102.239 117.159  89.414  1.00 68.72           C  
ATOM   1663  O   LEU A 361     101.799 116.345  88.608  1.00 68.72           O  
ATOM   1664  CB  LEU A 361     104.548 118.121  89.028  1.00 68.72           C  
ATOM   1665  CG  LEU A 361     105.421 118.956  88.069  1.00 68.72           C  
ATOM   1666  CD1 LEU A 361     106.896 118.900  88.494  1.00 68.72           C  
ATOM   1667  CD2 LEU A 361     105.248 118.537  86.595  1.00 68.72           C  
ATOM   1668  N   LEU A 362     102.037 117.083  90.741  1.00 65.90           N  
ATOM   1669  CA  LEU A 362     101.249 116.031  91.389  1.00 65.90           C  
ATOM   1670  C   LEU A 362      99.745 116.094  91.063  1.00 65.90           C  
ATOM   1671  O   LEU A 362      99.119 115.036  91.041  1.00 65.90           O  
ATOM   1672  CB  LEU A 362     101.498 116.045  92.913  1.00 65.90           C  
ATOM   1673  CG  LEU A 362     102.872 115.469  93.333  1.00 65.90           C  
ATOM   1674  CD1 LEU A 362     103.158 115.749  94.823  1.00 65.90           C  
ATOM   1675  CD2 LEU A 362     103.022 113.971  92.988  1.00 65.90           C  
ATOM   1676  N   ASN A 363      99.201 117.291  90.763  1.00 63.71           N  
ATOM   1677  CA  ASN A 363      97.840 117.448  90.234  1.00 63.71           C  
ATOM   1678  C   ASN A 363      97.730 116.906  88.800  1.00 63.71           C  
ATOM   1679  O   ASN A 363      96.796 116.159  88.523  1.00 63.71           O  
ATOM   1680  CB  ASN A 363      97.367 118.922  90.295  1.00  0.00           C  
ATOM   1681  CG  ASN A 363      97.185 119.492  91.706  1.00  0.00           C  
ATOM   1682  ND2 ASN A 363      96.639 118.705  92.636  1.00  0.00           N  
ATOM   1683  OD1 ASN A 363      97.517 120.649  91.952  1.00  0.00           O  
ATOM   1684  N   VAL A 364      98.696 117.241  87.928  1.00 62.07           N  
ATOM   1685  CA  VAL A 364      98.752 116.745  86.550  1.00 62.07           C  
ATOM   1686  C   VAL A 364      98.937 115.214  86.477  1.00 62.07           C  
ATOM   1687  O   VAL A 364      98.205 114.563  85.733  1.00 62.07           O  
ATOM   1688  CB  VAL A 364      99.864 117.468  85.729  1.00 62.07           C  
ATOM   1689  CG1 VAL A 364     100.222 116.817  84.374  1.00 62.07           C  
ATOM   1690  CG2 VAL A 364      99.489 118.943  85.495  1.00 62.07           C  
ATOM   1691  N   PHE A 365      99.874 114.669  87.273  1.00 62.09           N  
ATOM   1692  CA  PHE A 365     100.228 113.249  87.277  1.00 62.09           C  
ATOM   1693  C   PHE A 365      99.177 112.329  87.923  1.00 62.09           C  
ATOM   1694  O   PHE A 365      99.130 111.159  87.541  1.00 62.09           O  
ATOM   1695  CB  PHE A 365     101.617 113.040  87.920  1.00 62.09           C  
ATOM   1696  CG  PHE A 365     102.802 113.733  87.259  1.00 62.09           C  
ATOM   1697  CD1 PHE A 365     102.853 113.961  85.863  1.00 62.09           C  
ATOM   1698  CD2 PHE A 365     103.951 114.015  88.030  1.00 62.09           C  
ATOM   1699  CE1 PHE A 365     103.980 114.535  85.291  1.00 62.09           C  
ATOM   1700  CE2 PHE A 365     105.070 114.584  87.437  1.00 62.09           C  
ATOM   1701  CZ  PHE A 365     105.081 114.850  86.075  1.00 62.09           C  
ATOM   1702  N   VAL A 366      98.343 112.844  88.848  1.00 60.15           N  
ATOM   1703  CA  VAL A 366      97.240 112.068  89.426  1.00 60.15           C  
ATOM   1704  C   VAL A 366      96.032 111.975  88.466  1.00 60.15           C  
ATOM   1705  O   VAL A 366      95.415 110.913  88.419  1.00 60.15           O  
ATOM   1706  CB  VAL A 366      96.807 112.565  90.840  1.00 60.15           C  
ATOM   1707  CG1 VAL A 366      95.883 113.796  90.876  1.00 60.15           C  
ATOM   1708  CG2 VAL A 366      96.188 111.436  91.679  1.00 60.15           C  
ATOM   1709  N   TRP A 367      95.764 113.031  87.665  1.00 62.15           N  
ATOM   1710  CA  TRP A 367      94.782 112.998  86.570  1.00 62.15           C  
ATOM   1711  C   TRP A 367      95.213 112.129  85.373  1.00 62.15           C  
ATOM   1712  O   TRP A 367      94.339 111.552  84.728  1.00 62.15           O  
ATOM   1713  CB  TRP A 367      94.366 114.416  86.119  1.00 62.15           C  
ATOM   1714  CG  TRP A 367      93.498 115.185  87.077  1.00 62.15           C  
ATOM   1715  CD1 TRP A 367      93.820 116.357  87.671  1.00 62.15           C  
ATOM   1716  CD2 TRP A 367      92.151 114.863  87.550  1.00 62.15           C  
ATOM   1717  CE2 TRP A 367      91.751 115.861  88.491  1.00 62.15           C  
ATOM   1718  CE3 TRP A 367      91.221 113.828  87.287  1.00 62.15           C  
ATOM   1719  NE1 TRP A 367      92.807 116.747  88.519  1.00 62.15           N  
ATOM   1720  CZ2 TRP A 367      90.513 115.818  89.157  1.00 62.15           C  
ATOM   1721  CZ3 TRP A 367      89.977 113.772  87.949  1.00 62.15           C  
ATOM   1722  CH2 TRP A 367      89.624 114.762  88.887  1.00 62.15           C  
ATOM   1723  N   ILE A 368      96.530 111.994  85.133  1.00 59.07           N  
ATOM   1724  CA  ILE A 368      97.109 111.029  84.189  1.00 59.07           C  
ATOM   1725  C   ILE A 368      96.995 109.567  84.688  1.00 59.07           C  
ATOM   1726  O   ILE A 368      96.871 108.658  83.866  1.00 59.07           O  
ATOM   1727  CB  ILE A 368      98.592 111.395  83.857  1.00 59.07           C  
ATOM   1728  CG1 ILE A 368      98.677 112.649  82.953  1.00 59.07           C  
ATOM   1729  CG2 ILE A 368      99.488 110.265  83.301  1.00 59.07           C  
ATOM   1730  CD1 ILE A 368      98.101 112.484  81.536  1.00 59.07           C  
ATOM   1731  N   GLY A 369      96.978 109.375  86.018  1.00 58.64           N  
ATOM   1732  CA  GLY A 369      96.754 108.083  86.665  1.00 58.64           C  
ATOM   1733  C   GLY A 369      95.276 107.669  86.607  1.00 58.64           C  
ATOM   1734  O   GLY A 369      94.985 106.487  86.428  1.00 58.64           O  
ATOM   1735  N   TYR A 370      94.349 108.637  86.719  1.00 59.50           N  
ATOM   1736  CA  TYR A 370      92.908 108.440  86.542  1.00 59.50           C  
ATOM   1737  C   TYR A 370      92.513 108.220  85.067  1.00 59.50           C  
ATOM   1738  O   TYR A 370      91.537 107.514  84.814  1.00 59.50           O  
ATOM   1739  CB  TYR A 370      92.146 109.637  87.154  1.00 59.50           C  
ATOM   1740  CG  TYR A 370      92.244 109.812  88.669  1.00 59.50           C  
ATOM   1741  CD1 TYR A 370      92.122 108.714  89.551  1.00 59.50           C  
ATOM   1742  CD2 TYR A 370      92.423 111.102  89.212  1.00 59.50           C  
ATOM   1743  CE1 TYR A 370      92.203 108.905  90.946  1.00 59.50           C  
ATOM   1744  CE2 TYR A 370      92.507 111.296  90.603  1.00 59.50           C  
ATOM   1745  CZ  TYR A 370      92.410 110.195  91.472  1.00 59.50           C  
ATOM   1746  OH  TYR A 370      92.525 110.390  92.818  1.00 59.50           O  
ATOM   1747  N   LEU A 371      93.301 108.775  84.127  1.00 56.37           N  
ATOM   1748  CA  LEU A 371      93.195 108.529  82.687  1.00 56.37           C  
ATOM   1749  C   LEU A 371      93.647 107.107  82.301  1.00 56.37           C  
ATOM   1750  O   LEU A 371      93.089 106.548  81.359  1.00 56.37           O  
ATOM   1751  CB  LEU A 371      93.988 109.622  81.931  1.00 56.37           C  
ATOM   1752  CG  LEU A 371      93.970 109.547  80.384  1.00 56.37           C  
ATOM   1753  CD1 LEU A 371      92.541 109.662  79.809  1.00 56.37           C  
ATOM   1754  CD2 LEU A 371      94.938 110.583  79.773  1.00 56.37           C  
ATOM   1755  N   SER A 372      94.614 106.531  83.042  1.00 57.56           N  
ATOM   1756  CA  SER A 372      95.089 105.159  82.845  1.00 57.56           C  
ATOM   1757  C   SER A 372      93.993 104.115  83.136  1.00 57.56           C  
ATOM   1758  O   SER A 372      93.836 103.182  82.350  1.00 57.56           O  
ATOM   1759  CB  SER A 372      96.352 104.915  83.695  1.00 57.56           C  
ATOM   1760  OG  SER A 372      96.989 103.712  83.314  1.00 57.56           O  
ATOM   1761  N   SER A 373      93.221 104.334  84.217  1.00 57.40           N  
ATOM   1762  CA  SER A 373      92.049 103.538  84.595  1.00 57.40           C  
ATOM   1763  C   SER A 373      90.879 103.626  83.592  1.00 57.40           C  
ATOM   1764  O   SER A 373      90.106 102.675  83.499  1.00 57.40           O  
ATOM   1765  CB  SER A 373      91.600 103.944  86.014  1.00  0.00           C  
ATOM   1766  OG  SER A 373      92.392 103.287  86.983  1.00  0.00           O  
ATOM   1767  N   ALA A 374      90.785 104.734  82.836  1.00 61.16           N  
ATOM   1768  CA  ALA A 374      89.812 104.907  81.754  1.00 61.16           C  
ATOM   1769  C   ALA A 374      90.161 104.088  80.494  1.00 61.16           C  
ATOM   1770  O   ALA A 374      89.247 103.655  79.793  1.00 61.16           O  
ATOM   1771  CB  ALA A 374      89.712 106.402  81.402  1.00 61.16           C  
ATOM   1772  N   VAL A 375      91.468 103.909  80.232  1.00 61.09           N  
ATOM   1773  CA  VAL A 375      92.016 103.291  79.021  1.00 61.09           C  
ATOM   1774  C   VAL A 375      92.167 101.755  79.119  1.00 61.09           C  
ATOM   1775  O   VAL A 375      92.074 101.095  78.083  1.00 61.09           O  
ATOM   1776  CB  VAL A 375      93.388 103.951  78.670  1.00 61.09           C  
ATOM   1777  CG1 VAL A 375      94.285 103.192  77.665  1.00 61.09           C  
ATOM   1778  CG2 VAL A 375      93.176 105.390  78.163  1.00 61.09           C  
ATOM   1779  N   ASN A 376      92.377 101.217  80.337  1.00 64.49           N  
ATOM   1780  CA  ASN A 376      92.579  99.785  80.623  1.00 64.49           C  
ATOM   1781  C   ASN A 376      91.525  98.822  80.023  1.00 64.49           C  
ATOM   1782  O   ASN A 376      91.950  97.900  79.327  1.00 64.49           O  
ATOM   1783  CB  ASN A 376      92.708  99.571  82.155  1.00 64.49           C  
ATOM   1784  CG  ASN A 376      94.049  99.984  82.774  1.00 64.49           C  
ATOM   1785  ND2 ASN A 376      94.051 100.203  84.090  1.00 64.49           N  
ATOM   1786  OD1 ASN A 376      95.071 100.077  82.097  1.00 64.49           O  
ATOM   1787  N   PRO A 377      90.201  99.007  80.259  1.00 64.86           N  
ATOM   1788  CA  PRO A 377      89.193  98.047  79.758  1.00 64.86           C  
ATOM   1789  C   PRO A 377      88.976  98.063  78.232  1.00 64.86           C  
ATOM   1790  O   PRO A 377      88.515  97.056  77.695  1.00 64.86           O  
ATOM   1791  CB  PRO A 377      87.914  98.435  80.517  1.00 64.86           C  
ATOM   1792  CG  PRO A 377      88.077  99.924  80.758  1.00 64.86           C  
ATOM   1793  CD  PRO A 377      89.561 100.045  81.074  1.00 64.86           C  
ATOM   1794  N   LEU A 378      89.314  99.184  77.569  1.00 65.52           N  
ATOM   1795  CA  LEU A 378      89.184  99.367  76.125  1.00 65.52           C  
ATOM   1796  C   LEU A 378      90.204  98.515  75.352  1.00 65.52           C  
ATOM   1797  O   LEU A 378      89.790  97.616  74.623  1.00 65.52           O  
ATOM   1798  CB  LEU A 378      89.314 100.867  75.766  1.00  0.00           C  
ATOM   1799  CG  LEU A 378      88.139 101.750  76.245  1.00  0.00           C  
ATOM   1800  CD1 LEU A 378      88.494 103.251  76.145  1.00  0.00           C  
ATOM   1801  CD2 LEU A 378      86.818 101.404  75.520  1.00  0.00           C  
ATOM   1802  N   VAL A 379      91.505  98.809  75.528  1.00 61.15           N  
ATOM   1803  CA  VAL A 379      92.610  98.233  74.751  1.00 61.15           C  
ATOM   1804  C   VAL A 379      92.781  96.698  74.880  1.00 61.15           C  
ATOM   1805  O   VAL A 379      93.275  96.078  73.939  1.00 61.15           O  
ATOM   1806  CB  VAL A 379      93.949  98.965  75.074  1.00 61.15           C  
ATOM   1807  CG1 VAL A 379      94.486  98.708  76.495  1.00 61.15           C  
ATOM   1808  CG2 VAL A 379      95.061  98.693  74.041  1.00 61.15           C  
ATOM   1809  N   TYR A 380      92.325  96.106  76.000  1.00 58.42           N  
ATOM   1810  CA  TYR A 380      92.343  94.659  76.245  1.00 58.42           C  
ATOM   1811  C   TYR A 380      91.305  93.860  75.430  1.00 58.42           C  
ATOM   1812  O   TYR A 380      91.550  92.678  75.187  1.00 58.42           O  
ATOM   1813  CB  TYR A 380      92.180  94.388  77.760  1.00 58.42           C  
ATOM   1814  CG  TYR A 380      93.476  94.432  78.556  1.00 58.42           C  
ATOM   1815  CD1 TYR A 380      94.183  95.642  78.707  1.00 58.42           C  
ATOM   1816  CD2 TYR A 380      93.992  93.252  79.135  1.00 58.42           C  
ATOM   1817  CE1 TYR A 380      95.403  95.674  79.409  1.00 58.42           C  
ATOM   1818  CE2 TYR A 380      95.212  93.283  79.837  1.00 58.42           C  
ATOM   1819  CZ  TYR A 380      95.925  94.491  79.965  1.00 58.42           C  
ATOM   1820  OH  TYR A 380      97.122  94.508  80.617  1.00 58.42           O  
ATOM   1821  N   THR A 381      90.183  94.487  75.039  1.00 66.62           N  
ATOM   1822  CA  THR A 381      89.059  93.821  74.367  1.00 66.62           C  
ATOM   1823  C   THR A 381      88.855  94.293  72.910  1.00 66.62           C  
ATOM   1824  O   THR A 381      88.160  93.603  72.164  1.00 66.62           O  
ATOM   1825  CB  THR A 381      87.732  94.065  75.143  1.00 66.62           C  
ATOM   1826  CG2 THR A 381      87.796  93.668  76.627  1.00 66.62           C  
ATOM   1827  OG1 THR A 381      87.262  95.399  75.044  1.00 66.62           O  
ATOM   1828  N   LEU A 382      89.437  95.445  72.528  1.00 69.10           N  
ATOM   1829  CA  LEU A 382      89.222  96.110  71.238  1.00 69.10           C  
ATOM   1830  C   LEU A 382      89.800  95.359  70.022  1.00 69.10           C  
ATOM   1831  O   LEU A 382      89.250  95.505  68.933  1.00 69.10           O  
ATOM   1832  CB  LEU A 382      89.754  97.562  71.344  1.00 69.10           C  
ATOM   1833  CG  LEU A 382      89.482  98.512  70.152  1.00 69.10           C  
ATOM   1834  CD1 LEU A 382      87.971  98.757  69.930  1.00 69.10           C  
ATOM   1835  CD2 LEU A 382      90.271  99.831  70.316  1.00 69.10           C  
ATOM   1836  N   PHE A 383      90.871  94.566  70.209  1.00 64.85           N  
ATOM   1837  CA  PHE A 383      91.515  93.799  69.134  1.00 64.85           C  
ATOM   1838  C   PHE A 383      90.690  92.619  68.585  1.00 64.85           C  
ATOM   1839  O   PHE A 383      90.877  92.261  67.422  1.00 64.85           O  
ATOM   1840  CB  PHE A 383      92.926  93.351  69.564  1.00 64.85           C  
ATOM   1841  CG  PHE A 383      93.947  94.474  69.590  1.00 64.85           C  
ATOM   1842  CD1 PHE A 383      94.240  95.145  70.795  1.00 64.85           C  
ATOM   1843  CD2 PHE A 383      94.493  94.961  68.383  1.00 64.85           C  
ATOM   1844  CE1 PHE A 383      95.103  96.232  70.792  1.00 64.85           C  
ATOM   1845  CE2 PHE A 383      95.348  96.055  68.400  1.00 64.85           C  
ATOM   1846  CZ  PHE A 383      95.658  96.683  69.601  1.00 64.85           C  
ATOM   1847  N   ASN A 384      89.784  92.062  69.405  1.00 68.49           N  
ATOM   1848  CA  ASN A 384      88.862  90.997  69.012  1.00 68.49           C  
ATOM   1849  C   ASN A 384      87.664  91.593  68.242  1.00 68.49           C  
ATOM   1850  O   ASN A 384      87.074  92.580  68.685  1.00 68.49           O  
ATOM   1851  CB  ASN A 384      88.420  90.240  70.285  1.00 68.49           C  
ATOM   1852  CG  ASN A 384      87.758  88.872  70.050  1.00 68.49           C  
ATOM   1853  ND2 ASN A 384      87.732  88.033  71.087  1.00 68.49           N  
ATOM   1854  OD1 ASN A 384      87.262  88.569  68.966  1.00 68.49           O  
ATOM   1855  N   LYS A 385      87.332  90.966  67.102  1.00 69.66           N  
ATOM   1856  CA  LYS A 385      86.249  91.360  66.197  1.00 69.66           C  
ATOM   1857  C   LYS A 385      84.836  91.174  66.786  1.00 69.66           C  
ATOM   1858  O   LYS A 385      83.955  91.972  66.466  1.00 69.66           O  
ATOM   1859  CB  LYS A 385      86.438  90.603  64.862  1.00  0.00           C  
ATOM   1860  CG  LYS A 385      85.402  90.887  63.754  1.00  0.00           C  
ATOM   1861  CD  LYS A 385      85.354  92.356  63.300  1.00  0.00           C  
ATOM   1862  CE  LYS A 385      84.353  92.575  62.154  1.00  0.00           C  
ATOM   1863  NZ  LYS A 385      84.319  93.982  61.717  1.00  0.00           N1+
ATOM   1864  N   THR A 386      84.642  90.147  67.633  1.00 70.36           N  
ATOM   1865  CA  THR A 386      83.353  89.829  68.257  1.00 70.36           C  
ATOM   1866  C   THR A 386      82.922  90.866  69.318  1.00 70.36           C  
ATOM   1867  O   THR A 386      81.727  91.151  69.408  1.00 70.36           O  
ATOM   1868  CB  THR A 386      83.359  88.419  68.905  1.00  0.00           C  
ATOM   1869  CG2 THR A 386      83.771  87.299  67.937  1.00  0.00           C  
ATOM   1870  OG1 THR A 386      84.170  88.352  70.062  1.00  0.00           O  
ATOM   1871  N   TYR A 387      83.892  91.461  70.037  1.00 69.26           N  
ATOM   1872  CA  TYR A 387      83.676  92.600  70.931  1.00 69.26           C  
ATOM   1873  C   TYR A 387      83.276  93.871  70.165  1.00 69.26           C  
ATOM   1874  O   TYR A 387      82.336  94.535  70.594  1.00 69.26           O  
ATOM   1875  CB  TYR A 387      84.933  92.849  71.787  1.00 69.26           C  
ATOM   1876  CG  TYR A 387      85.003  92.061  73.083  1.00 69.26           C  
ATOM   1877  CD1 TYR A 387      84.352  92.551  74.235  1.00 69.26           C  
ATOM   1878  CD2 TYR A 387      85.750  90.868  73.162  1.00 69.26           C  
ATOM   1879  CE1 TYR A 387      84.490  91.881  75.466  1.00 69.26           C  
ATOM   1880  CE2 TYR A 387      85.893  90.200  74.393  1.00 69.26           C  
ATOM   1881  CZ  TYR A 387      85.274  90.714  75.548  1.00 69.26           C  
ATOM   1882  OH  TYR A 387      85.440  90.084  76.746  1.00 69.26           O  
ATOM   1883  N   ARG A 388      83.955  94.168  69.041  1.00 69.22           N  
ATOM   1884  CA  ARG A 388      83.659  95.327  68.189  1.00 69.22           C  
ATOM   1885  C   ARG A 388      82.275  95.267  67.518  1.00 69.22           C  
ATOM   1886  O   ARG A 388      81.663  96.322  67.357  1.00 69.22           O  
ATOM   1887  CB  ARG A 388      84.767  95.520  67.136  1.00 69.22           C  
ATOM   1888  CG  ARG A 388      86.107  95.970  67.745  1.00 69.22           C  
ATOM   1889  CD  ARG A 388      87.194  96.282  66.698  1.00 69.22           C  
ATOM   1890  NE  ARG A 388      87.762  95.069  66.083  1.00 69.22           N  
ATOM   1891  CZ  ARG A 388      88.793  95.009  65.218  1.00 69.22           C  
ATOM   1892  NH1 ARG A 388      89.421  96.110  64.775  1.00 69.22           N1+
ATOM   1893  NH2 ARG A 388      89.209  93.809  64.793  1.00 69.22           N1+
ATOM   1894  N   SER A 389      81.792  94.058  67.175  1.00 68.75           N  
ATOM   1895  CA  SER A 389      80.444  93.842  66.641  1.00 68.75           C  
ATOM   1896  C   SER A 389      79.341  94.070  67.698  1.00 68.75           C  
ATOM   1897  O   SER A 389      78.283  94.591  67.348  1.00 68.75           O  
ATOM   1898  CB  SER A 389      80.365  92.458  65.956  1.00 68.75           C  
ATOM   1899  OG  SER A 389      80.145  91.386  66.854  1.00 68.75           O  
ATOM   1900  N   ALA A 390      79.626  93.712  68.964  1.00 70.22           N  
ATOM   1901  CA  ALA A 390      78.748  93.930  70.113  1.00 70.22           C  
ATOM   1902  C   ALA A 390      78.671  95.407  70.534  1.00 70.22           C  
ATOM   1903  O   ALA A 390      77.579  95.873  70.856  1.00 70.22           O  
ATOM   1904  CB  ALA A 390      79.207  93.043  71.282  1.00 70.22           C  
ATOM   1905  N   PHE A 391      79.813  96.119  70.483  1.00 68.05           N  
ATOM   1906  CA  PHE A 391      79.914  97.555  70.764  1.00 68.05           C  
ATOM   1907  C   PHE A 391      79.223  98.422  69.695  1.00 68.05           C  
ATOM   1908  O   PHE A 391      78.659  99.457  70.045  1.00 68.05           O  
ATOM   1909  CB  PHE A 391      81.396  97.976  70.894  1.00  0.00           C  
ATOM   1910  CG  PHE A 391      82.239  97.306  71.971  1.00  0.00           C  
ATOM   1911  CD1 PHE A 391      81.686  96.897  73.206  1.00  0.00           C  
ATOM   1912  CD2 PHE A 391      83.641  97.240  71.804  1.00  0.00           C  
ATOM   1913  CE1 PHE A 391      82.506  96.373  74.197  1.00  0.00           C  
ATOM   1914  CE2 PHE A 391      84.443  96.709  72.805  1.00  0.00           C  
ATOM   1915  CZ  PHE A 391      83.875  96.272  73.994  1.00  0.00           C  
ATOM   1916  N   SER A 392      79.267  97.978  68.425  1.00 70.62           N  
ATOM   1917  CA  SER A 392      78.612  98.633  67.290  1.00 70.62           C  
ATOM   1918  C   SER A 392      77.080  98.481  67.319  1.00 70.62           C  
ATOM   1919  O   SER A 392      76.379  99.418  66.940  1.00 70.62           O  
ATOM   1920  CB  SER A 392      79.179  98.074  65.971  1.00  0.00           C  
ATOM   1921  OG  SER A 392      80.487  98.559  65.749  1.00  0.00           O  
ATOM   1922  N   ARG A 393      76.594  97.311  67.780  1.00 68.27           N  
ATOM   1923  CA  ARG A 393      75.177  96.964  67.955  1.00 68.27           C  
ATOM   1924  C   ARG A 393      74.680  97.689  69.196  1.00 68.27           C  
ATOM   1925  O   ARG A 393      73.483  97.838  69.437  1.00 68.27           O  
ATOM   1926  CB  ARG A 393      75.050  95.424  68.063  1.00  0.00           C  
ATOM   1927  CG  ARG A 393      73.599  94.890  68.070  1.00  0.00           C  
ATOM   1928  CD  ARG A 393      73.460  93.355  68.080  1.00  0.00           C  
ATOM   1929  NE  ARG A 393      74.099  92.703  66.919  1.00  0.00           N  
ATOM   1930  CZ  ARG A 393      75.294  92.083  66.872  1.00  0.00           C  
ATOM   1931  NH1 ARG A 393      76.078  91.943  67.952  1.00  0.00           N1+
ATOM   1932  NH2 ARG A 393      75.717  91.584  65.703  1.00  0.00           N1+
TER   
HETATM 1933  C01 U0G A 501      98.639 102.520  95.287  1.00  0.50           C  
HETATM 1934  O02 U0G A 501      97.959 103.769  95.206  1.00  0.50           O  
HETATM 1935  C03 U0G A 501      98.372 104.831  95.992  1.00  0.50           C  
HETATM 1936  C04 U0G A 501      99.489 104.780  96.845  1.00  0.50           C  
HETATM 1937  C05 U0G A 501      99.861 105.886  97.617  1.00  0.50           C  
HETATM 1938  C06 U0G A 501     101.028 105.772  98.490  1.00  0.50           C  
HETATM 1939  N07 U0G A 501     101.951 105.682  99.181  1.00  0.50           N  
HETATM 1940  C08 U0G A 501      99.121 107.079  97.552  1.00  0.50           C  
HETATM 1941  O09 U0G A 501      99.522 108.154  98.331  1.00  0.50           O  
HETATM 1942  C10 U0G A 501      98.749 109.350  98.335  1.00  0.50           C  
HETATM 1943  C11 U0G A 501      98.008 107.125  96.698  1.00  0.50           C  
HETATM 1944  C12 U0G A 501      97.630 106.021  95.931  1.00  0.50           C  
HETATM 1945  C13 U0G A 501      96.397 106.149  95.044  1.00  0.50           C  
HETATM 1946  C14 U0G A 501      96.728 106.791  93.685  1.00  0.50           C  
HETATM 1947  N15 U0G A 501      95.456 106.850  92.821  1.00  0.50           N1+
HETATM 1948  C16 U0G A 501      95.616 107.610  91.494  1.00  0.50           C  
HETATM 1949  C17 U0G A 501      96.690 107.055  90.565  1.00  0.50           C  
HETATM 1950  C18 U0G A 501      97.886 107.762  90.398  1.00  0.50           C  
HETATM 1951  C19 U0G A 501      98.875 107.280  89.542  1.00  0.50           C  
HETATM 1952  C20 U0G A 501      98.678 106.092  88.842  1.00  0.50           C  
HETATM 1953  C21 U0G A 501      97.484 105.388  88.991  1.00  0.50           C  
HETATM 1954  C22 U0G A 501      96.489 105.865  89.847  1.00  0.50           C  
HETATM 1955  O23 U0G A 501      95.320 105.159  89.964  1.00  0.50           O  
CONECT    1    2
CONECT    2    1    3    5
CONECT    3    2    4    8
CONECT    4    3
CONECT    5    2    6    7
CONECT    6    5
CONECT    7    5
CONECT    8    3    9
CONECT    9    8   10   12
CONECT   10    9   11   16
CONECT   11   10
CONECT   12    9   13   14
CONECT   13   12   15
CONECT   14   12
CONECT   15   13
CONECT   16   10   17
CONECT   17   16   18   20
CONECT   18   17   19   24
CONECT   19   18
CONECT   20   17   21   22
CONECT   21   20   23
CONECT   22   20
CONECT   23   21
CONECT   24   18   25
CONECT   25   24   26   28
CONECT   26   25   27   32
CONECT   27   26
CONECT   28   25   29
CONECT   29   28   30   31
CONECT   30   29
CONECT   31   29
CONECT   32   26   33
CONECT   33   32   34   36
CONECT   34   33   35   39
CONECT   35   34
CONECT   36   33   37   38
CONECT   37   36
CONECT   38   36
CONECT   39   34   40
CONECT   40   39   41   43
CONECT   41   40   42   47
CONECT   42   41
CONECT   43   40   44   45
CONECT   44   43   46
CONECT   45   43
CONECT   46   44
CONECT   47   41   48
CONECT   48   47   49   51
CONECT   49   48   50   52
CONECT   50   49
CONECT   51   48
CONECT   52   49   53
CONECT   53   52   54
CONECT   54   53   55   56
CONECT   55   54
CONECT   56   54   57
CONECT   57   56   58   60
CONECT   58   57   59   64
CONECT   59   58
CONECT   60   57   61
CONECT   61   60   62   63
CONECT   62   61
CONECT   63   61
CONECT   64   58   65
CONECT   65   64   66   68
CONECT   66   65   67   72
CONECT   67   66
CONECT   68   65   69   70
CONECT   69   68   71
CONECT   70   68
CONECT   71   69
CONECT   72   66   73
CONECT   73   72   74   76
CONECT   74   73   75   80
CONECT   75   74
CONECT   76   73   77
CONECT   77   76   78   79
CONECT   78   77
CONECT   79   77
CONECT   80   74   81
CONECT   81   80   82   84
CONECT   82   81   83   87
CONECT   83   82
CONECT   84   81   85   86
CONECT   85   84
CONECT   86   84
CONECT   87   82   88
CONECT   88   87   89   91
CONECT   89   88   90   95
CONECT   90   89
CONECT   91   88   92   93
CONECT   92   91   94
CONECT   93   91
CONECT   94   92
CONECT   95   89   96
CONECT   96   95   97   99
CONECT   97   96   98  103
CONECT   98   97
CONECT   99   96  100
CONECT  100   99  101
CONECT  101  100  102
CONECT  102  101
CONECT  103   97  104
CONECT  104  103  105  107
CONECT  105  104  106  108
CONECT  106  105
CONECT  107  104
CONECT  108  105  109
CONECT  109  108  110  112
CONECT  110  109  111
CONECT  111  110
CONECT  112  109  113  114
CONECT  113  112
CONECT  114  112
CONECT  115  116
CONECT  116  115  117  119
CONECT  117  116  118  123
CONECT  118  117
CONECT  119  116  120
CONECT  120  119  121  122
CONECT  121  120
CONECT  122  120
CONECT  123  117  124
CONECT  124  123  125  127
CONECT  125  124  126  132
CONECT  126  125
CONECT  127  124  128
CONECT  128  127  129
CONECT  129  128  130  131
CONECT  130  129
CONECT  131  129
CONECT  132  125  133
CONECT  133  132  134  136
CONECT  134  133  135  140
CONECT  135  134
CONECT  136  133  137
CONECT  137  136  138  139
CONECT  138  137
CONECT  139  137
CONECT  140  134  141
CONECT  141  140  142  144
CONECT  142  141  143  145
CONECT  143  142
CONECT  144  141
CONECT  145  142  146
CONECT  146  145  147  149
CONECT  147  146  148  152
CONECT  148  147
CONECT  149  146  150  151
CONECT  150  149
CONECT  151  149
CONECT  152  147  153
CONECT  153  152  154  156
CONECT  154  153  155  160
CONECT  155  154
CONECT  156  153  157
CONECT  157  156  158  159
CONECT  158  157
CONECT  159  157
CONECT  160  154  161
CONECT  161  160  162  164
CONECT  162  161  163  172
CONECT  163  162
CONECT  164  161  165
CONECT  165  164  166  167
CONECT  166  165  168
CONECT  167  165  169
CONECT  168  166  170
CONECT  169  167  170
CONECT  170  168  169  171
CONECT  171  170
CONECT  172  162  173
CONECT  173  172  174  176
CONECT  174  173  175  183
CONECT  175  174
CONECT  176  173  177
CONECT  177  176  178  179
CONECT  178  177  180
CONECT  179  177  181
CONECT  180  178  182
CONECT  181  179  182
CONECT  182  180  181
CONECT  183  174  184
CONECT  184  183  185  187
CONECT  185  184  186  191
CONECT  186  185
CONECT  187  184  188
CONECT  188  187  189  190
CONECT  189  188
CONECT  190  188
CONECT  191  185  192
CONECT  192  191  193  195
CONECT  193  192  194  199
CONECT  194  193
CONECT  195  192  196
CONECT  196  195  197
CONECT  197  196  198
CONECT  198  197
CONECT  199  193  200
CONECT  200  199  201  203
CONECT  201  200  202  205
CONECT  202  201
CONECT  203  200  204
CONECT  204  203
CONECT  205  201  206
CONECT  206  205  207  209
CONECT  207  206  208  213
CONECT  208  207
CONECT  209  206  210
CONECT  210  209  211  212
CONECT  211  210
CONECT  212  210
CONECT  213  207  214
CONECT  214  213  215  217
CONECT  215  214  216  218
CONECT  216  215
CONECT  217  214
CONECT  218  215  219
CONECT  219  218  220  222
CONECT  220  219  221  226
CONECT  221  220
CONECT  222  219  223  224
CONECT  223  222  225
CONECT  224  222
CONECT  225  223
CONECT  226  220  227
CONECT  227  226  228  230
CONECT  228  227  229  231
CONECT  229  228
CONECT  230  227
CONECT  231  228  232
CONECT  232  231  233  235
CONECT  233  232  234  239
CONECT  234  233
CONECT  235  232  236
CONECT  236  235  237  238
CONECT  237  236
CONECT  238  236
CONECT  239  233  240
CONECT  240  239  241  243
CONECT  241  240  242  247
CONECT  242  241
CONECT  243  240  244
CONECT  244  243  245
CONECT  245  244  246
CONECT  246  245
CONECT  247  241  248
CONECT  248  247  249  251
CONECT  249  248  250  255
CONECT  250  249
CONECT  251  248  252
CONECT  252  251  253  254
CONECT  253  252
CONECT  254  252
CONECT  255  249  256
CONECT  256  255  257  259
CONECT  257  256  258  263
CONECT  258  257
CONECT  259  256  260
CONECT  260  259  261  262
CONECT  261  260
CONECT  262  260
CONECT  263  257  264
CONECT  264  263  265
CONECT  265  264  266  267
CONECT  266  265
CONECT  267  265  268
CONECT  268  267  269  271
CONECT  269  268  270  278
CONECT  270  269
CONECT  271  268  272
CONECT  272  271  273  274
CONECT  273  272  275
CONECT  274  272  276
CONECT  275  273  277
CONECT  276  274  277
CONECT  277  275  276
CONECT  278  269  279
CONECT  279  278  280  282
CONECT  280  279  281  286
CONECT  281  280
CONECT  282  279  283
CONECT  283  282  284  285
CONECT  284  283
CONECT  285  283
CONECT  286  280  287
CONECT  287  286  288  290
CONECT  288  287  289  293
CONECT  289  288
CONECT  290  287  291  292
CONECT  291  290
CONECT  292  290
CONECT  293  288  294
CONECT  294  293  295  297
CONECT  295  294  296  301
CONECT  296  295
CONECT  297  294  298
CONECT  298  297  299
CONECT  299  298  300
CONECT  300  299
CONECT  301  295  302  307
CONECT  302  301  303  305
CONECT  303  302  304  308
CONECT  304  303
CONECT  305  302  306
CONECT  306  305  307
CONECT  307  301  306
CONECT  308  303  309
CONECT  309  308  310  312
CONECT  310  309  311  315
CONECT  311  310
CONECT  312  309  313  314
CONECT  313  312
CONECT  314  312
CONECT  315  310  316
CONECT  316  315  317  319
CONECT  317  316  318  321
CONECT  318  317
CONECT  319  316  320
CONECT  320  319
CONECT  321  317  322
CONECT  322  321  323  325
CONECT  323  322  324  329
CONECT  324  323
CONECT  325  322  326
CONECT  326  325  327
CONECT  327  326  328
CONECT  328  327
CONECT  329  323  330
CONECT  330  329  331  333
CONECT  331  330  332  337
CONECT  332  331
CONECT  333  330  334
CONECT  334  333  335  336
CONECT  335  334
CONECT  336  334
CONECT  337  331  338
CONECT  338  337  339  341
CONECT  339  338  340  344
CONECT  340  339
CONECT  341  338  342  343
CONECT  342  341
CONECT  343  341
CONECT  344  339  345
CONECT  345  344  346  348
CONECT  346  345  347  352
CONECT  347  346
CONECT  348  345  349  350
CONECT  349  348  351
CONECT  350  348
CONECT  351  349
CONECT  352  346  353
CONECT  353  352  354  356
CONECT  354  353  355  360
CONECT  355  354
CONECT  356  353  357
CONECT  357  356  358  359
CONECT  358  357
CONECT  359  357
CONECT  360  354  361
CONECT  361  360  362  364
CONECT  362  361  363  372
CONECT  363  362
CONECT  364  361  365
CONECT  365  364  366  367
CONECT  366  365  368
CONECT  367  365  369
CONECT  368  366  370
CONECT  369  367  370
CONECT  370  368  369  371
CONECT  371  370
CONECT  372  362  373
CONECT  373  372  374
CONECT  374  373  375  376
CONECT  375  374
CONECT  376  374  377
CONECT  377  376  378  380
CONECT  378  377  379  388
CONECT  379  378
CONECT  380  377  381
CONECT  381  380  382  383
CONECT  382  381  384
CONECT  383  381  385
CONECT  384  382  386
CONECT  385  383  386
CONECT  386  384  385  387
CONECT  387  386
CONECT  388  378  389
CONECT  389  388  390  392
CONECT  390  389  391  399
CONECT  391  390
CONECT  392  389  393
CONECT  393  392  394
CONECT  394  393  395
CONECT  395  394  396
CONECT  396  395  397  398
CONECT  397  396
CONECT  398  396
CONECT  399  390  400
CONECT  400  399  401  403
CONECT  401  400  402  413
CONECT  402  401
CONECT  403  400  404
CONECT  404  403  405  406
CONECT  405  404  409
CONECT  406  404  407  408
CONECT  407  406  410  409
CONECT  408  406  411
CONECT  409  405  407
CONECT  410  407  412
CONECT  411  408  412
CONECT  412  410  411
CONECT  413  401  414  419
CONECT  414  413  415  417
CONECT  415  414  416
CONECT  416  415
CONECT  417  414  418
CONECT  418  417  419
CONECT  419  413  418
CONECT  420  421
CONECT  421  420  422  424
CONECT  422  421  423  426
CONECT  423  422
CONECT  424  421  425
CONECT  425  424
CONECT  426  422  427
CONECT  427  426  428  430
CONECT  428  427  429  435
CONECT  429  428
CONECT  430  427  431
CONECT  431  430  432
CONECT  432  431  433
CONECT  433  432  434
CONECT  434  433
CONECT  435  428  436
CONECT  436  435  437  439
CONECT  437  436  438  443
CONECT  438  437
CONECT  439  436  440
CONECT  440  439  441  442
CONECT  441  440
CONECT  442  440
CONECT  443  437  444
CONECT  444  443  445  447
CONECT  445  444  446  449
CONECT  446  445
CONECT  447  444  448
CONECT  448  447 1063
CONECT  449  445  450
CONECT  450  449  451  453
CONECT  451  450  452  454
CONECT  452  451
CONECT  453  450
CONECT  454  451  455
CONECT  455  454  456  458
CONECT  456  455  457  461
CONECT  457  456
CONECT  458  455  459  460
CONECT  459  458
CONECT  460  458
CONECT  461  456  462
CONECT  462  461  463  465
CONECT  463  462  464  475
CONECT  464  463
CONECT  465  462  466
CONECT  466  465  467  468
CONECT  467  466  471
CONECT  468  466  469  470
CONECT  469  468  472  471
CONECT  470  468  473
CONECT  471  467  469
CONECT  472  469  474
CONECT  473  470  474
CONECT  474  472  473
CONECT  475  463  476
CONECT  476  475  477  479
CONECT  477  476  478  483
CONECT  478  477
CONECT  479  476  480  481
CONECT  480  479  482
CONECT  481  479
CONECT  482  480
CONECT  483  477  484
CONECT  484  483  485  487
CONECT  485  484  486  495
CONECT  486  485
CONECT  487  484  488
CONECT  488  487  489  490
CONECT  489  488  491
CONECT  490  488  492
CONECT  491  489  493
CONECT  492  490  493
CONECT  493  491  492  494
CONECT  494  493
CONECT  495  485  496
CONECT  496  495  497  499
CONECT  497  496  498  503
CONECT  498  497
CONECT  499  496  500
CONECT  500  499  501  502
CONECT  501  500
CONECT  502  500
CONECT  503  497  504
CONECT  504  503  505  507
CONECT  505  504  506  511
CONECT  506  505
CONECT  507  504  508
CONECT  508  507  509  510
CONECT  509  508
CONECT  510  508
CONECT  511  505  512
CONECT  512  511  513  515
CONECT  513  512  514  518
CONECT  514  513
CONECT  515  512  516  517
CONECT  516  515
CONECT  517  515
CONECT  518  513  519
CONECT  519  518  520  522
CONECT  520  519  521  526
CONECT  521  520
CONECT  522  519  523
CONECT  523  522  524  525
CONECT  524  523
CONECT  525  523
CONECT  526  520  527
CONECT  527  526  528  530
CONECT  528  527  529  537
CONECT  529  528
CONECT  530  527  531
CONECT  531  530  532  533
CONECT  532  531  534
CONECT  533  531  535
CONECT  534  532  536
CONECT  535  533  536
CONECT  536  534  535
CONECT  537  528  538
CONECT  538  537  539  541
CONECT  539  538  540  543
CONECT  540  539
CONECT  541  538  542
CONECT  542  541
CONECT  543  539  544
CONECT  544  543  545  547
CONECT  545  544  546  550
CONECT  546  545
CONECT  547  544  548  549
CONECT  548  547
CONECT  549  547
CONECT  550  545  551
CONECT  551  550  552  554
CONECT  552  551  553  555
CONECT  553  552
CONECT  554  551
CONECT  555  552  556
CONECT  556  555  557  559
CONECT  557  556  558  561
CONECT  558  557
CONECT  559  556  560
CONECT  560  559
CONECT  561  557  562
CONECT  562  561  563  565
CONECT  563  562  564  569
CONECT  564  563
CONECT  565  562  566  567
CONECT  566  565  568
CONECT  567  565
CONECT  568  566
CONECT  569  563  570
CONECT  570  569  571  573
CONECT  571  570  572  577
CONECT  572  571
CONECT  573  570  574
CONECT  574  573  575
CONECT  575  574  576
CONECT  576  575
CONECT  577  571  578
CONECT  578  577  579  581
CONECT  579  578  580  587
CONECT  580  579
CONECT  581  578  582
CONECT  582  581  583  584
CONECT  583  582  586
CONECT  584  582  585
CONECT  585  584  586
CONECT  586  583  585
CONECT  587  579  588
CONECT  588  587  589  591
CONECT  589  588  590  595
CONECT  590  589
CONECT  591  588  592
CONECT  592  591  593  594
CONECT  593  592
CONECT  594  592
CONECT  595  589  596
CONECT  596  595  597  599
CONECT  597  596  598  601
CONECT  598  597
CONECT  599  596  600
CONECT  600  599
CONECT  601  597  602
CONECT  602  601  603  605
CONECT  603  602  604  606
CONECT  604  603
CONECT  605  602
CONECT  606  603  607
CONECT  607  606  608  610
CONECT  608  607  609  614
CONECT  609  608
CONECT  610  607  611  612
CONECT  611  610  613
CONECT  612  610
CONECT  613  611
CONECT  614  608  615
CONECT  615  614  616  618
CONECT  616  615  617  620
CONECT  617  616
CONECT  618  615  619
CONECT  619  618
CONECT  620  616  621
CONECT  621  620  622  624
CONECT  622  621  623  628
CONECT  623  622
CONECT  624  621  625
CONECT  625  624  626  627
CONECT  626  625
CONECT  627  625
CONECT  628  622  629
CONECT  629  628  630  632
CONECT  630  629  631  636
CONECT  631  630
CONECT  632  629  633
CONECT  633  632  634  635
CONECT  634  633
CONECT  635  633
CONECT  636  630  637
CONECT  637  636  638  640
CONECT  638  637  639  647
CONECT  639  638
CONECT  640  637  641
CONECT  641  640  642
CONECT  642  641  643
CONECT  643  642  644
CONECT  644  643  645  646
CONECT  645  644
CONECT  646  644
CONECT  647  638  648
CONECT  648  647  649  651
CONECT  649  648  650  659
CONECT  650  649
CONECT  651  648  652
CONECT  652  651  653  654
CONECT  653  652  655
CONECT  654  652  656
CONECT  655  653  657
CONECT  656  654  657
CONECT  657  655  656  658
CONECT  658  657
CONECT  659  649  660
CONECT  660  659  661  663
CONECT  661  660  662  666
CONECT  662  661
CONECT  663  660  664  665
CONECT  664  663
CONECT  665  663
CONECT  666  661  667
CONECT  667  666  668  670
CONECT  668  667  669  671
CONECT  669  668
CONECT  670  667
CONECT  671  668  672
CONECT  672  671  673  675
CONECT  673  672  674  679
CONECT  674  673
CONECT  675  672  676  677
CONECT  676  675  678
CONECT  677  675
CONECT  678  676
CONECT  679  673  680
CONECT  680  679  681  683
CONECT  681  680  682  688
CONECT  682  681
CONECT  683  680  684
CONECT  684  683  685
CONECT  685  684  686  687
CONECT  686  685
CONECT  687  685
CONECT  688  681  689
CONECT  689  688  690  692
CONECT  690  689  691  696
CONECT  691  690
CONECT  692  689  693
CONECT  693  692  694  695
CONECT  694  693
CONECT  695  693
CONECT  696  690  697  702
CONECT  697  696  698  700
CONECT  698  697  699  703
CONECT  699  698
CONECT  700  697  701
CONECT  701  700  702
CONECT  702  696  701
CONECT  703  698  704
CONECT  704  703  705  707
CONECT  705  704  706  711
CONECT  706  705
CONECT  707  704  708  709
CONECT  708  707  710
CONECT  709  707
CONECT  710  708
CONECT  711  705  712
CONECT  712  711  713  715
CONECT  713  712  714  721
CONECT  714  713
CONECT  715  712  716
CONECT  716  715  717  718
CONECT  717  716  720
CONECT  718  716  719
CONECT  719  718  720
CONECT  720  717  719
CONECT  721  713  722
CONECT  722  721  723  725
CONECT  723  722  724  731
CONECT  724  723
CONECT  725  722  726
CONECT  726  725  727  728
CONECT  727  726  730
CONECT  728  726  729
CONECT  729  728  730
CONECT  730  727  729
CONECT  731  723  732
CONECT  732  731  733  735
CONECT  733  732  734  737
CONECT  734  733
CONECT  735  732  736
CONECT  736  735
CONECT  737  733  738
CONECT  738  737  739  741
CONECT  739  738  740  748
CONECT  740  739
CONECT  741  738  742
CONECT  742  741  743
CONECT  743  742  744
CONECT  744  743  745
CONECT  745  744  746  747
CONECT  746  745
CONECT  747  745
CONECT  748  739  749
CONECT  749  748  750  752
CONECT  750  749  751  759
CONECT  751  750
CONECT  752  749  753
CONECT  753  752  754  755
CONECT  754  753  756
CONECT  755  753  757
CONECT  756  754  758
CONECT  757  755  758
CONECT  758  756  757
CONECT  759  750  760
CONECT  760  759  761  763
CONECT  761  760  762  767
CONECT  762  761
CONECT  763  760  764
CONECT  764  763  765  766
CONECT  765  764
CONECT  766  764
CONECT  767  761  768
CONECT  768  767  769  771
CONECT  769  768  770  773
CONECT  770  769
CONECT  771  768  772
CONECT  772  771
CONECT  773  769  774
CONECT  774  773  775  777
CONECT  775  774  776  784
CONECT  776  775
CONECT  777  774  778
CONECT  778  777  779
CONECT  779  778  780
CONECT  780  779  781
CONECT  781  780  782  783
CONECT  782  781
CONECT  783  781
CONECT  784  775  785
CONECT  785  784  786  788
CONECT  786  785  787  791
CONECT  787  786
CONECT  788  785  789  790
CONECT  789  788
CONECT  790  788
CONECT  791  786  792
CONECT  792  791  793  795
CONECT  793  792  794  800
CONECT  794  793
CONECT  795  792  796
CONECT  796  795  797
CONECT  797  796  798
CONECT  798  797  799
CONECT  799  798
CONECT  800  793  801
CONECT  801  800  802  804
CONECT  802  801  803  805
CONECT  803  802
CONECT  804  801
CONECT  805  802  806
CONECT  806  805  807  809
CONECT  807  806  808  816
CONECT  808  807
CONECT  809  806  810
CONECT  810  809  811  812
CONECT  811  810  813
CONECT  812  810  814
CONECT  813  811  815
CONECT  814  812  815
CONECT  815  813  814
CONECT  816  807  817
CONECT  817  816  818  820
CONECT  818  817  819  824
CONECT  819  818
CONECT  820  817  821
CONECT  821  820  822  823
CONECT  822  821
CONECT  823  821
CONECT  824  818  825
CONECT  825  824  826  828
CONECT  826  825  827  833
CONECT  827  826
CONECT  828  825  829
CONECT  829  828  830
CONECT  830  829  831
CONECT  831  830  832
CONECT  832  831
CONECT  833  826  834
CONECT  834  833  835  837
CONECT  835  834  836  841
CONECT  836  835
CONECT  837  834  838  839
CONECT  838  837  840
CONECT  839  837
CONECT  840  838
CONECT  841  835  842
CONECT  842  841  843  845
CONECT  843  842  844  849
CONECT  844  843
CONECT  845  842  846  847
CONECT  846  845  848
CONECT  847  845
CONECT  848  846
CONECT  849  843  850
CONECT  850  849  851  853
CONECT  851  850  852  854
CONECT  852  851
CONECT  853  850
CONECT  854  851  855
CONECT  855  854  856  858
CONECT  856  855  857  861
CONECT  857  856
CONECT  858  855  859  860
CONECT  859  858
CONECT  860  858
CONECT  861  856  862
CONECT  862  861  863  865
CONECT  863  862  864  875
CONECT  864  863
CONECT  865  862  866
CONECT  866  865  867  868
CONECT  867  866  871
CONECT  868  866  869  870
CONECT  869  868  872  871
CONECT  870  868  873
CONECT  871  867  869
CONECT  872  869  874
CONECT  873  870  874
CONECT  874  872  873
CONECT  875  863  876
CONECT  876  875  877  879
CONECT  877  876  878  882
CONECT  878  877
CONECT  879  876  880  881
CONECT  880  879
CONECT  881  879
CONECT  882  877  883
CONECT  883  882  884  886
CONECT  884  883  885  890
CONECT  885  884
CONECT  886  883  887  888
CONECT  887  886  889
CONECT  888  886
CONECT  889  887
CONECT  890  884  891
CONECT  891  890  892  894
CONECT  892  891  893  896
CONECT  893  892
CONECT  894  891  895
CONECT  895  894
CONECT  896  892  897
CONECT  897  896  898  900
CONECT  898  897  899  903
CONECT  899  898
CONECT  900  897  901  902
CONECT  901  900
CONECT  902  900
CONECT  903  898  904
CONECT  904  903  905
CONECT  905  904  906  907
CONECT  906  905
CONECT  907  905  908
CONECT  908  907  909  911
CONECT  909  908  910  915
CONECT  910  909
CONECT  911  908  912  913
CONECT  912  911  914
CONECT  913  911
CONECT  914  912
CONECT  915  909  916
CONECT  916  915  917  919
CONECT  917  916  918  921
CONECT  918  917
CONECT  919  916  920
CONECT  920  919
CONECT  921  917  922
CONECT  922  921  923  925
CONECT  923  922  924  929
CONECT  924  923
CONECT  925  922  926
CONECT  926  925  927
CONECT  927  926  928
CONECT  928  927
CONECT  929  923  930  935
CONECT  930  929  931  933
CONECT  931  930  932  936
CONECT  932  931
CONECT  933  930  934
CONECT  934  933  935
CONECT  935  929  934
CONECT  936  931  937
CONECT  937  936  938  940
CONECT  938  937  939  944
CONECT  939  938
CONECT  940  937  941  942
CONECT  941  940  943
CONECT  942  940
CONECT  943  941
CONECT  944  938  945  950
CONECT  945  944  946  948
CONECT  946  945  947  951
CONECT  947  946
CONECT  948  945  949
CONECT  949  948  950
CONECT  950  944  949
CONECT  951  946  952
CONECT  952  951  953  955
CONECT  953  952  954  958
CONECT  954  953
CONECT  955  952  956  957
CONECT  956  955
CONECT  957  955
CONECT  958  953  959
CONECT  959  958  960  962
CONECT  960  959  961  969
CONECT  961  960
CONECT  962  959  963
CONECT  963  962  964  965
CONECT  964  963  966
CONECT  965  963  967
CONECT  966  964  968
CONECT  967  965  968
CONECT  968  966  967
CONECT  969  960  970
CONECT  970  969  971
CONECT  971  970  972  973
CONECT  972  971
CONECT  973  971  974
CONECT  974  973  975  977
CONECT  975  974  976  981
CONECT  976  975
CONECT  977  974  978
CONECT  978  977  979  980
CONECT  979  978
CONECT  980  978
CONECT  981  975  982
CONECT  982  981  983  985
CONECT  983  982  984  990
CONECT  984  983
CONECT  985  982  986
CONECT  986  985  987
CONECT  987  986  988  989
CONECT  988  987
CONECT  989  987
CONECT  990  983  991
CONECT  991  990  992  994
CONECT  992  991  993  998
CONECT  993  992
CONECT  994  991  995
CONECT  995  994  996  997
CONECT  996  995
CONECT  997  995
CONECT  998  992  999
CONECT  999  998 1000 1002
CONECT 1000  999 1001 1006
CONECT 1001 1000
CONECT 1002  999 1003
CONECT 1003 1002 1004 1005
CONECT 1004 1003
CONECT 1005 1003
CONECT 1006 1000 1007
CONECT 1007 1006 1008 1010
CONECT 1008 1007 1009 1012
CONECT 1009 1008
CONECT 1010 1007 1011
CONECT 1011 1010
CONECT 1012 1008 1013
CONECT 1013 1012 1014 1016
CONECT 1014 1013 1015 1021
CONECT 1015 1014
CONECT 1016 1013 1017
CONECT 1017 1016 1018
CONECT 1018 1017 1019
CONECT 1019 1018 1020
CONECT 1020 1019
CONECT 1021 1014 1022
CONECT 1022 1021 1023 1025
CONECT 1023 1022 1024 1028
CONECT 1024 1023
CONECT 1025 1022 1026 1027
CONECT 1026 1025
CONECT 1027 1025
CONECT 1028 1023 1029
CONECT 1029 1028 1030 1032
CONECT 1030 1029 1031 1039
CONECT 1031 1030
CONECT 1032 1029 1033
CONECT 1033 1032 1034 1035
CONECT 1034 1033 1036
CONECT 1035 1033 1037
CONECT 1036 1034 1038
CONECT 1037 1035 1038
CONECT 1038 1036 1037
CONECT 1039 1030 1040
CONECT 1040 1039 1041 1043
CONECT 1041 1040 1042
CONECT 1042 1041
CONECT 1043 1040 1044
CONECT 1044 1043 1045
CONECT 1045 1044 1046
CONECT 1046 1045 1047
CONECT 1047 1046
CONECT 1048 1049
CONECT 1049 1048 1050
CONECT 1050 1049 1051 1052
CONECT 1051 1050
CONECT 1052 1050 1053
CONECT 1053 1052 1054 1056
CONECT 1054 1053 1055 1058
CONECT 1055 1054
CONECT 1056 1053 1057
CONECT 1057 1056
CONECT 1058 1054 1059
CONECT 1059 1058 1060 1062
CONECT 1060 1059 1061 1064
CONECT 1061 1060
CONECT 1062 1059 1063
CONECT 1063  448 1062
CONECT 1064 1060 1065
CONECT 1065 1064 1066 1068
CONECT 1066 1065 1067 1072
CONECT 1067 1066
CONECT 1068 1065 1069
CONECT 1069 1068 1070 1071
CONECT 1070 1069
CONECT 1071 1069
CONECT 1072 1066 1073
CONECT 1073 1072 1074 1076
CONECT 1074 1073 1075 1080
CONECT 1075 1074
CONECT 1076 1073 1077
CONECT 1077 1076 1078 1079
CONECT 1078 1077
CONECT 1079 1077
CONECT 1080 1074 1081
CONECT 1081 1080 1082 1084
CONECT 1082 1081 1083 1085
CONECT 1083 1082
CONECT 1084 1081
CONECT 1085 1082 1086
CONECT 1086 1085 1087 1089
CONECT 1087 1086 1088 1093
CONECT 1088 1087
CONECT 1089 1086 1090
CONECT 1090 1089 1091 1092
CONECT 1091 1090
CONECT 1092 1090
CONECT 1093 1087 1094
CONECT 1094 1093 1095 1097
CONECT 1095 1094 1096 1101
CONECT 1096 1095
CONECT 1097 1094 1098
CONECT 1098 1097 1099 1100
CONECT 1099 1098
CONECT 1100 1098
CONECT 1101 1095 1102
CONECT 1102 1101 1103 1105
CONECT 1103 1102 1104 1109
CONECT 1104 1103
CONECT 1105 1102 1106
CONECT 1106 1105 1107 1108
CONECT 1107 1106
CONECT 1108 1106
CONECT 1109 1103 1110
CONECT 1110 1109 1111 1113
CONECT 1111 1110 1112 1120
CONECT 1112 1111
CONECT 1113 1110 1114
CONECT 1114 1113 1115 1116
CONECT 1115 1114 1117
CONECT 1116 1114 1118
CONECT 1117 1115 1119
CONECT 1118 1116 1119
CONECT 1119 1117 1118
CONECT 1120 1111 1121
CONECT 1121 1120 1122 1124
CONECT 1122 1121 1123 1127
CONECT 1123 1122
CONECT 1124 1121 1125 1126
CONECT 1125 1124
CONECT 1126 1124
CONECT 1127 1122 1128
CONECT 1128 1127 1129 1131
CONECT 1129 1128 1130 1135
CONECT 1130 1129
CONECT 1131 1128 1132
CONECT 1132 1131 1133 1134
CONECT 1133 1132
CONECT 1134 1132
CONECT 1135 1129 1136
CONECT 1136 1135 1137 1139
CONECT 1137 1136 1138 1143
CONECT 1138 1137
CONECT 1139 1136 1140 1141
CONECT 1140 1139 1142
CONECT 1141 1139
CONECT 1142 1140
CONECT 1143 1137 1144
CONECT 1144 1143 1145
CONECT 1145 1144 1146 1147
CONECT 1146 1145
CONECT 1147 1145 1148
CONECT 1148 1147 1149 1151
CONECT 1149 1148 1150 1153
CONECT 1150 1149
CONECT 1151 1148 1152
CONECT 1152 1151
CONECT 1153 1149 1154
CONECT 1154 1153 1155 1157
CONECT 1155 1154 1156 1164
CONECT 1156 1155
CONECT 1157 1154 1158
CONECT 1158 1157 1159 1160
CONECT 1159 1158 1161
CONECT 1160 1158 1162
CONECT 1161 1159 1163
CONECT 1162 1160 1163
CONECT 1163 1161 1162
CONECT 1164 1155 1165
CONECT 1165 1164 1166 1168
CONECT 1166 1165 1167 1171
CONECT 1167 1166
CONECT 1168 1165 1169 1170
CONECT 1169 1168
CONECT 1170 1168
CONECT 1171 1166 1172
CONECT 1172 1171 1173 1175
CONECT 1173 1172 1174 1177
CONECT 1174 1173
CONECT 1175 1172 1176
CONECT 1176 1175
CONECT 1177 1173 1178
CONECT 1178 1177 1179 1181
CONECT 1179 1178 1180 1188
CONECT 1180 1179
CONECT 1181 1178 1182
CONECT 1182 1181 1183 1184
CONECT 1183 1182 1185
CONECT 1184 1182 1186
CONECT 1185 1183 1187
CONECT 1186 1184 1187
CONECT 1187 1185 1186
CONECT 1188 1179 1189
CONECT 1189 1188 1190 1192
CONECT 1190 1189 1191 1199
CONECT 1191 1190
CONECT 1192 1189 1193
CONECT 1193 1192 1194 1195
CONECT 1194 1193 1196
CONECT 1195 1193 1197
CONECT 1196 1194 1198
CONECT 1197 1195 1198
CONECT 1198 1196 1197
CONECT 1199 1190 1200
CONECT 1200 1199 1201 1203
CONECT 1201 1200 1202 1207
CONECT 1202 1201
CONECT 1203 1200 1204 1205
CONECT 1204 1203 1206
CONECT 1205 1203
CONECT 1206 1204
CONECT 1207 1201 1208 1213
CONECT 1208 1207 1209 1211
CONECT 1209 1208 1210 1214
CONECT 1210 1209
CONECT 1211 1208 1212
CONECT 1212 1211 1213
CONECT 1213 1207 1212
CONECT 1214 1209 1215
CONECT 1215 1214 1216 1218
CONECT 1216 1215 1217 1222
CONECT 1217 1216
CONECT 1218 1215 1219
CONECT 1219 1218 1220 1221
CONECT 1220 1219
CONECT 1221 1219
CONECT 1222 1216 1223
CONECT 1223 1222 1224 1226
CONECT 1224 1223 1225 1229
CONECT 1225 1224
CONECT 1226 1223 1227 1228
CONECT 1227 1226
CONECT 1228 1226
CONECT 1229 1224 1230
CONECT 1230 1229 1231 1233
CONECT 1231 1230 1232 1237
CONECT 1232 1231
CONECT 1233 1230 1234 1235
CONECT 1234 1233 1236
CONECT 1235 1233
CONECT 1236 1234
CONECT 1237 1231 1238
CONECT 1238 1237 1239 1241
CONECT 1239 1238 1240 1245
CONECT 1240 1239
CONECT 1241 1238 1242
CONECT 1242 1241 1243
CONECT 1243 1242 1244
CONECT 1244 1243
CONECT 1245 1239 1246
CONECT 1246 1245 1247 1249
CONECT 1247 1246 1248 1252
CONECT 1248 1247
CONECT 1249 1246 1250 1251
CONECT 1250 1249
CONECT 1251 1249
CONECT 1252 1247 1253
CONECT 1253 1252 1254 1256
CONECT 1254 1253 1255 1260
CONECT 1255 1254
CONECT 1256 1253 1257 1258
CONECT 1257 1256 1259
CONECT 1258 1256
CONECT 1259 1257
CONECT 1260 1254 1261
CONECT 1261 1260 1262 1264
CONECT 1262 1261 1263 1267
CONECT 1263 1262
CONECT 1264 1261 1265 1266
CONECT 1265 1264
CONECT 1266 1264
CONECT 1267 1262 1268
CONECT 1268 1267 1269 1271
CONECT 1269 1268 1270 1279
CONECT 1270 1269
CONECT 1271 1268 1272
CONECT 1272 1271 1273 1274
CONECT 1273 1272 1275
CONECT 1274 1272 1276
CONECT 1275 1273 1277
CONECT 1276 1274 1277
CONECT 1277 1275 1276 1278
CONECT 1278 1277
CONECT 1279 1269 1280
CONECT 1280 1279 1281 1283
CONECT 1281 1280 1282 1290
CONECT 1282 1281
CONECT 1283 1280 1284
CONECT 1284 1283 1285 1286
CONECT 1285 1284 1287
CONECT 1286 1284 1288
CONECT 1287 1285 1289
CONECT 1288 1286 1289
CONECT 1289 1287 1288
CONECT 1290 1281 1291
CONECT 1291 1290 1292 1294
CONECT 1292 1291 1293 1298
CONECT 1293 1292
CONECT 1294 1291 1295
CONECT 1295 1294 1296 1297
CONECT 1296 1295
CONECT 1297 1295
CONECT 1298 1292 1299
CONECT 1299 1298 1300 1302
CONECT 1300 1299 1301 1305
CONECT 1301 1300
CONECT 1302 1299 1303 1304
CONECT 1303 1302
CONECT 1304 1302
CONECT 1305 1300 1306
CONECT 1306 1305 1307 1309
CONECT 1307 1306 1308 1313
CONECT 1308 1307
CONECT 1309 1306 1310 1311
CONECT 1310 1309 1312
CONECT 1311 1309
CONECT 1312 1310
CONECT 1313 1307 1314
CONECT 1314 1313 1315 1317
CONECT 1315 1314 1316 1322
CONECT 1316 1315
CONECT 1317 1314 1318
CONECT 1318 1317 1319
CONECT 1319 1318 1320
CONECT 1320 1319 1321
CONECT 1321 1320
CONECT 1322 1315 1323
CONECT 1323 1322 1324 1326
CONECT 1324 1323 1325 1328
CONECT 1325 1324
CONECT 1326 1323 1327
CONECT 1327 1326
CONECT 1328 1324 1329
CONECT 1329 1328 1330 1332
CONECT 1330 1329 1331 1336
CONECT 1331 1330
CONECT 1332 1329 1333
CONECT 1333 1332 1334 1335
CONECT 1334 1333
CONECT 1335 1333
CONECT 1336 1330 1337
CONECT 1337 1336 1338 1340
CONECT 1338 1337 1339
CONECT 1339 1338
CONECT 1340 1337 1341
CONECT 1341 1340 1342
CONECT 1342 1341 1343 1344
CONECT 1343 1342
CONECT 1344 1342
CONECT 1345 1346
CONECT 1346 1345 1347 1349
CONECT 1347 1346 1348 1353
CONECT 1348 1347
CONECT 1349 1346 1350 1351
CONECT 1350 1349 1352
CONECT 1351 1349
CONECT 1352 1350
CONECT 1353 1347 1354
CONECT 1354 1353 1355 1357
CONECT 1355 1354 1356 1359
CONECT 1356 1355
CONECT 1357 1354 1358
CONECT 1358 1357
CONECT 1359 1355 1360
CONECT 1360 1359 1361 1363
CONECT 1361 1360 1362 1367
CONECT 1362 1361
CONECT 1363 1360 1364
CONECT 1364 1363 1365 1366
CONECT 1365 1364
CONECT 1366 1364
CONECT 1367 1361 1368
CONECT 1368 1367 1369 1371
CONECT 1369 1368 1370 1376
CONECT 1370 1369
CONECT 1371 1368 1372
CONECT 1372 1371 1373
CONECT 1373 1372 1374 1375
CONECT 1374 1373
CONECT 1375 1373
CONECT 1376 1369 1377
CONECT 1377 1376 1378 1380
CONECT 1378 1377 1379 1385
CONECT 1379 1378
CONECT 1380 1377 1381
CONECT 1381 1380 1382
CONECT 1382 1381 1383 1384
CONECT 1383 1382
CONECT 1384 1382
CONECT 1385 1378 1386
CONECT 1386 1385 1387 1389
CONECT 1387 1386 1388 1394
CONECT 1388 1387
CONECT 1389 1386 1390
CONECT 1390 1389 1391
CONECT 1391 1390 1392
CONECT 1392 1391 1393
CONECT 1393 1392
CONECT 1394 1387 1395
CONECT 1395 1394 1396 1398
CONECT 1396 1395 1397 1399
CONECT 1397 1396
CONECT 1398 1395
CONECT 1399 1396 1400
CONECT 1400 1399 1401 1403
CONECT 1401 1400 1402 1405
CONECT 1402 1401
CONECT 1403 1400 1404
CONECT 1404 1403
CONECT 1405 1401 1406
CONECT 1406 1405 1407 1409
CONECT 1407 1406 1408 1414
CONECT 1408 1407
CONECT 1409 1406 1410
CONECT 1410 1409 1411
CONECT 1411 1410 1412
CONECT 1412 1411 1413
CONECT 1413 1412
CONECT 1414 1407 1415
CONECT 1415 1414 1416 1418
CONECT 1416 1415 1417 1421
CONECT 1417 1416
CONECT 1418 1415 1419 1420
CONECT 1419 1418
CONECT 1420 1418
CONECT 1421 1416 1422
CONECT 1422 1421 1423 1425
CONECT 1423 1422 1424 1429
CONECT 1424 1423
CONECT 1425 1422 1426
CONECT 1426 1425 1427 1428
CONECT 1427 1426
CONECT 1428 1426
CONECT 1429 1423 1430
CONECT 1430 1429 1431
CONECT 1431 1430 1432 1433
CONECT 1432 1431
CONECT 1433 1431 1434
CONECT 1434 1433 1435 1437
CONECT 1435 1434 1436 1441
CONECT 1436 1435
CONECT 1437 1434 1438 1439
CONECT 1438 1437 1440
CONECT 1439 1437
CONECT 1440 1438
CONECT 1441 1435 1442
CONECT 1442 1441 1443 1445
CONECT 1443 1442 1444 1448
CONECT 1444 1443
CONECT 1445 1442 1446 1447
CONECT 1446 1445
CONECT 1447 1445
CONECT 1448 1443 1449
CONECT 1449 1448 1450 1452
CONECT 1450 1449 1451 1459
CONECT 1451 1450
CONECT 1452 1449 1453
CONECT 1453 1452 1454 1455
CONECT 1454 1453 1456
CONECT 1455 1453 1457
CONECT 1456 1454 1458
CONECT 1457 1455 1458
CONECT 1458 1456 1457
CONECT 1459 1450 1460
CONECT 1460 1459 1461 1463
CONECT 1461 1460 1462 1470
CONECT 1462 1461
CONECT 1463 1460 1464
CONECT 1464 1463 1465 1466
CONECT 1465 1464 1467
CONECT 1466 1464 1468
CONECT 1467 1465 1469
CONECT 1468 1466 1469
CONECT 1469 1467 1468
CONECT 1470 1461 1471
CONECT 1471 1470 1472 1474
CONECT 1472 1471 1473 1478
CONECT 1473 1472
CONECT 1474 1471 1475
CONECT 1475 1474 1476 1477
CONECT 1476 1475
CONECT 1477 1475
CONECT 1478 1472 1479
CONECT 1479 1478 1480 1482
CONECT 1480 1479 1481 1489
CONECT 1481 1480
CONECT 1482 1479 1483
CONECT 1483 1482 1484 1485
CONECT 1484 1483 1486
CONECT 1485 1483 1487
CONECT 1486 1484 1488
CONECT 1487 1485 1488
CONECT 1488 1486 1487
CONECT 1489 1480 1490
CONECT 1490 1489 1491 1493
CONECT 1491 1490 1492 1496
CONECT 1492 1491
CONECT 1493 1490 1494 1495
CONECT 1494 1493
CONECT 1495 1493
CONECT 1496 1491 1497
CONECT 1497 1496 1498 1500
CONECT 1498 1497 1499 1503
CONECT 1499 1498
CONECT 1500 1497 1501 1502
CONECT 1501 1500
CONECT 1502 1500
CONECT 1503 1498 1504
CONECT 1504 1503 1505 1507
CONECT 1505 1504 1506 1511
CONECT 1506 1505
CONECT 1507 1504 1508
CONECT 1508 1507 1509
CONECT 1509 1508 1510
CONECT 1510 1509
CONECT 1511 1505 1512
CONECT 1512 1511 1513 1515
CONECT 1513 1512 1514 1525
CONECT 1514 1513
CONECT 1515 1512 1516
CONECT 1516 1515 1517 1518
CONECT 1517 1516 1521
CONECT 1518 1516 1519 1520
CONECT 1519 1518 1522 1521
CONECT 1520 1518 1523
CONECT 1521 1517 1519
CONECT 1522 1519 1524
CONECT 1523 1520 1524
CONECT 1524 1522 1523
CONECT 1525 1513 1526
CONECT 1526 1525 1527 1529
CONECT 1527 1526 1528 1531
CONECT 1528 1527
CONECT 1529 1526 1530
CONECT 1530 1529
CONECT 1531 1527 1532 1537
CONECT 1532 1531 1533 1535
CONECT 1533 1532 1534 1538
CONECT 1534 1533
CONECT 1535 1532 1536
CONECT 1536 1535 1537
CONECT 1537 1531 1536
CONECT 1538 1533 1539
CONECT 1539 1538 1540 1542
CONECT 1540 1539 1541 1549
CONECT 1541 1540
CONECT 1542 1539 1543
CONECT 1543 1542 1544 1545
CONECT 1544 1543 1546
CONECT 1545 1543 1547
CONECT 1546 1544 1548
CONECT 1547 1545 1548
CONECT 1548 1546 1547
CONECT 1549 1540 1550
CONECT 1550 1549 1551 1553
CONECT 1551 1550 1552 1560
CONECT 1552 1551
CONECT 1553 1550 1554
CONECT 1554 1553 1555 1556
CONECT 1555 1554 1557
CONECT 1556 1554 1558
CONECT 1557 1555 1559
CONECT 1558 1556 1559
CONECT 1559 1557 1558
CONECT 1560 1551 1561
CONECT 1561 1560 1562 1564
CONECT 1562 1561 1563 1568
CONECT 1563 1562
CONECT 1564 1561 1565 1566
CONECT 1565 1564 1567
CONECT 1566 1564
CONECT 1567 1565
CONECT 1568 1562 1569
CONECT 1569 1568 1570 1572
CONECT 1570 1569 1571 1575
CONECT 1571 1570
CONECT 1572 1569 1573 1574
CONECT 1573 1572
CONECT 1574 1572
CONECT 1575 1570 1576
CONECT 1576 1575 1577 1579
CONECT 1577 1576 1578 1583
CONECT 1578 1577
CONECT 1579 1576 1580
CONECT 1580 1579 1581 1582
CONECT 1581 1580
CONECT 1582 1580
CONECT 1583 1577 1584
CONECT 1584 1583 1585 1587
CONECT 1585 1584 1586 1591
CONECT 1586 1585
CONECT 1587 1584 1588 1589
CONECT 1588 1587 1590
CONECT 1589 1587
CONECT 1590 1588
CONECT 1591 1585 1592
CONECT 1592 1591 1593 1595
CONECT 1593 1592 1594 1599
CONECT 1594 1593
CONECT 1595 1592 1596
CONECT 1596 1595 1597
CONECT 1597 1596 1598
CONECT 1598 1597
CONECT 1599 1593 1600
CONECT 1600 1599 1601 1603
CONECT 1601 1600 1602 1604
CONECT 1602 1601
CONECT 1603 1600
CONECT 1604 1601 1605
CONECT 1605 1604 1606 1608
CONECT 1606 1605 1607
CONECT 1607 1606
CONECT 1608 1605 1609 1610
CONECT 1609 1608
CONECT 1610 1608
CONECT 1611 1612
CONECT 1612 1611 1613 1615
CONECT 1613 1612 1614 1619
CONECT 1614 1613
CONECT 1615 1612 1616
CONECT 1616 1615 1617 1618
CONECT 1617 1616
CONECT 1618 1616
CONECT 1619 1613 1620
CONECT 1620 1619 1621 1623
CONECT 1621 1620 1622 1628
CONECT 1622 1621
CONECT 1623 1620 1624
CONECT 1624 1623 1625
CONECT 1625 1624 1626 1627
CONECT 1626 1625
CONECT 1627 1625
CONECT 1628 1621 1629
CONECT 1629 1628 1630 1632
CONECT 1630 1629 1631 1636
CONECT 1631 1630
CONECT 1632 1629 1633
CONECT 1633 1632 1634 1635
CONECT 1634 1633
CONECT 1635 1633
CONECT 1636 1630 1637
CONECT 1637 1636 1638 1640
CONECT 1638 1637 1639 1643
CONECT 1639 1638
CONECT 1640 1637 1641 1642
CONECT 1641 1640
CONECT 1642 1640
CONECT 1643 1638 1644
CONECT 1644 1643 1645 1647
CONECT 1645 1644 1646 1651
CONECT 1646 1645
CONECT 1647 1644 1648 1649
CONECT 1648 1647 1650
CONECT 1649 1647
CONECT 1650 1648
CONECT 1651 1645 1652
CONECT 1652 1651 1653
CONECT 1653 1652 1654 1655
CONECT 1654 1653
CONECT 1655 1653 1656
CONECT 1656 1655 1657 1659
CONECT 1657 1656 1658 1660
CONECT 1658 1657
CONECT 1659 1656
CONECT 1660 1657 1661
CONECT 1661 1660 1662 1664
CONECT 1662 1661 1663 1668
CONECT 1663 1662
CONECT 1664 1661 1665
CONECT 1665 1664 1666 1667
CONECT 1666 1665
CONECT 1667 1665
CONECT 1668 1662 1669
CONECT 1669 1668 1670 1672
CONECT 1670 1669 1671 1676
CONECT 1671 1670
CONECT 1672 1669 1673
CONECT 1673 1672 1674 1675
CONECT 1674 1673
CONECT 1675 1673
CONECT 1676 1670 1677
CONECT 1677 1676 1678 1680
CONECT 1678 1677 1679 1684
CONECT 1679 1678
CONECT 1680 1677 1681
CONECT 1681 1680 1682 1683
CONECT 1682 1681
CONECT 1683 1681
CONECT 1684 1678 1685
CONECT 1685 1684 1686 1688
CONECT 1686 1685 1687 1691
CONECT 1687 1686
CONECT 1688 1685 1689 1690
CONECT 1689 1688
CONECT 1690 1688
CONECT 1691 1686 1692
CONECT 1692 1691 1693 1695
CONECT 1693 1692 1694 1702
CONECT 1694 1693
CONECT 1695 1692 1696
CONECT 1696 1695 1697 1698
CONECT 1697 1696 1699
CONECT 1698 1696 1700
CONECT 1699 1697 1701
CONECT 1700 1698 1701
CONECT 1701 1699 1700
CONECT 1702 1693 1703
CONECT 1703 1702 1704 1706
CONECT 1704 1703 1705 1709
CONECT 1705 1704
CONECT 1706 1703 1707 1708
CONECT 1707 1706
CONECT 1708 1706
CONECT 1709 1704 1710
CONECT 1710 1709 1711 1713
CONECT 1711 1710 1712 1723
CONECT 1712 1711
CONECT 1713 1710 1714
CONECT 1714 1713 1715 1716
CONECT 1715 1714 1719
CONECT 1716 1714 1717 1718
CONECT 1717 1716 1720 1719
CONECT 1718 1716 1721
CONECT 1719 1715 1717
CONECT 1720 1717 1722
CONECT 1721 1718 1722
CONECT 1722 1720 1721
CONECT 1723 1711 1724
CONECT 1724 1723 1725 1727
CONECT 1725 1724 1726 1731
CONECT 1726 1725
CONECT 1727 1724 1728 1729
CONECT 1728 1727 1730
CONECT 1729 1727
CONECT 1730 1728
CONECT 1731 1725 1732
CONECT 1732 1731 1733
CONECT 1733 1732 1734 1735
CONECT 1734 1733
CONECT 1735 1733 1736
CONECT 1736 1735 1737 1739
CONECT 1737 1736 1738 1747
CONECT 1738 1737
CONECT 1739 1736 1740
CONECT 1740 1739 1741 1742
CONECT 1741 1740 1743
CONECT 1742 1740 1744
CONECT 1743 1741 1745
CONECT 1744 1742 1745
CONECT 1745 1743 1744 1746
CONECT 1746 1745
CONECT 1747 1737 1748
CONECT 1748 1747 1749 1751
CONECT 1749 1748 1750 1755
CONECT 1750 1749
CONECT 1751 1748 1752
CONECT 1752 1751 1753 1754
CONECT 1753 1752
CONECT 1754 1752
CONECT 1755 1749 1756
CONECT 1756 1755 1757 1759
CONECT 1757 1756 1758 1761
CONECT 1758 1757
CONECT 1759 1756 1760
CONECT 1760 1759
CONECT 1761 1757 1762
CONECT 1762 1761 1763 1765
CONECT 1763 1762 1764 1767
CONECT 1764 1763
CONECT 1765 1762 1766
CONECT 1766 1765
CONECT 1767 1763 1768
CONECT 1768 1767 1769 1771
CONECT 1769 1768 1770 1772
CONECT 1770 1769
CONECT 1771 1768
CONECT 1772 1769 1773
CONECT 1773 1772 1774 1776
CONECT 1774 1773 1775 1779
CONECT 1775 1774
CONECT 1776 1773 1777 1778
CONECT 1777 1776
CONECT 1778 1776
CONECT 1779 1774 1780
CONECT 1780 1779 1781 1783
CONECT 1781 1780 1782 1787
CONECT 1782 1781
CONECT 1783 1780 1784
CONECT 1784 1783 1785 1786
CONECT 1785 1784
CONECT 1786 1784
CONECT 1787 1781 1788 1793
CONECT 1788 1787 1789 1791
CONECT 1789 1788 1790 1794
CONECT 1790 1789
CONECT 1791 1788 1792
CONECT 1792 1791 1793
CONECT 1793 1787 1792
CONECT 1794 1789 1795
CONECT 1795 1794 1796 1798
CONECT 1796 1795 1797 1802
CONECT 1797 1796
CONECT 1798 1795 1799
CONECT 1799 1798 1800 1801
CONECT 1800 1799
CONECT 1801 1799
CONECT 1802 1796 1803
CONECT 1803 1802 1804 1806
CONECT 1804 1803 1805 1809
CONECT 1805 1804
CONECT 1806 1803 1807 1808
CONECT 1807 1806
CONECT 1808 1806
CONECT 1809 1804 1810
CONECT 1810 1809 1811 1813
CONECT 1811 1810 1812 1821
CONECT 1812 1811
CONECT 1813 1810 1814
CONECT 1814 1813 1815 1816
CONECT 1815 1814 1817
CONECT 1816 1814 1818
CONECT 1817 1815 1819
CONECT 1818 1816 1819
CONECT 1819 1817 1818 1820
CONECT 1820 1819
CONECT 1821 1811 1822
CONECT 1822 1821 1823 1825
CONECT 1823 1822 1824 1828
CONECT 1824 1823
CONECT 1825 1822 1826 1827
CONECT 1826 1825
CONECT 1827 1825
CONECT 1828 1823 1829
CONECT 1829 1828 1830 1832
CONECT 1830 1829 1831 1836
CONECT 1831 1830
CONECT 1832 1829 1833
CONECT 1833 1832 1834 1835
CONECT 1834 1833
CONECT 1835 1833
CONECT 1836 1830 1837
CONECT 1837 1836 1838 1840
CONECT 1838 1837 1839 1847
CONECT 1839 1838
CONECT 1840 1837 1841
CONECT 1841 1840 1842 1843
CONECT 1842 1841 1844
CONECT 1843 1841 1845
CONECT 1844 1842 1846
CONECT 1845 1843 1846
CONECT 1846 1844 1845
CONECT 1847 1838 1848
CONECT 1848 1847 1849 1851
CONECT 1849 1848 1850 1855
CONECT 1850 1849
CONECT 1851 1848 1852
CONECT 1852 1851 1853 1854
CONECT 1853 1852
CONECT 1854 1852
CONECT 1855 1849 1856
CONECT 1856 1855 1857 1859
CONECT 1857 1856 1858 1864
CONECT 1858 1857
CONECT 1859 1856 1860
CONECT 1860 1859 1861
CONECT 1861 1860 1862
CONECT 1862 1861 1863
CONECT 1863 1862
CONECT 1864 1857 1865
CONECT 1865 1864 1866 1868
CONECT 1866 1865 1867 1871
CONECT 1867 1866
CONECT 1868 1865 1869 1870
CONECT 1869 1868
CONECT 1870 1868
CONECT 1871 1866 1872
CONECT 1872 1871 1873 1875
CONECT 1873 1872 1874 1883
CONECT 1874 1873
CONECT 1875 1872 1876
CONECT 1876 1875 1877 1878
CONECT 1877 1876 1879
CONECT 1878 1876 1880
CONECT 1879 1877 1881
CONECT 1880 1878 1881
CONECT 1881 1879 1880 1882
CONECT 1882 1881
CONECT 1883 1873 1884
CONECT 1884 1883 1885 1887
CONECT 1885 1884 1886 1894
CONECT 1886 1885
CONECT 1887 1884 1888
CONECT 1888 1887 1889
CONECT 1889 1888 1890
CONECT 1890 1889 1891
CONECT 1891 1890 1892 1893
CONECT 1892 1891
CONECT 1893 1891
CONECT 1894 1885 1895
CONECT 1895 1894 1896 1898
CONECT 1896 1895 1897 1900
CONECT 1897 1896
CONECT 1898 1895 1899
CONECT 1899 1898
CONECT 1900 1896 1901
CONECT 1901 1900 1902 1904
CONECT 1902 1901 1903 1905
CONECT 1903 1902
CONECT 1904 1901
CONECT 1905 1902 1906
CONECT 1906 1905 1907 1909
CONECT 1907 1906 1908 1916
CONECT 1908 1907
CONECT 1909 1906 1910
CONECT 1910 1909 1911 1912
CONECT 1911 1910 1913
CONECT 1912 1910 1914
CONECT 1913 1911 1915
CONECT 1914 1912 1915
CONECT 1915 1913 1914
CONECT 1916 1907 1917
CONECT 1917 1916 1918 1920
CONECT 1918 1917 1919 1922
CONECT 1919 1918
CONECT 1920 1917 1921
CONECT 1921 1920
CONECT 1922 1918 1923
CONECT 1923 1922 1924 1926
CONECT 1924 1923 1925
CONECT 1925 1924
CONECT 1926 1923 1927
CONECT 1927 1926 1928
CONECT 1928 1927 1929
CONECT 1929 1928 1930
CONECT 1930 1929 1931 1932
CONECT 1931 1930
CONECT 1932 1930
CONECT 1933 1934
CONECT 1934 1933 1935
CONECT 1935 1934 1936 1944
CONECT 1936 1935 1937
CONECT 1937 1936 1938 1940
CONECT 1938 1937 1939
CONECT 1939 1938
CONECT 1940 1937 1941 1943
CONECT 1941 1940 1942
CONECT 1942 1941
CONECT 1943 1940 1944
CONECT 1944 1935 1943 1945
CONECT 1945 1944 1946
CONECT 1946 1945 1947
CONECT 1947 1946 1948
CONECT 1948 1947 1949
CONECT 1949 1948 1950 1954
CONECT 1950 1949 1951
CONECT 1951 1950 1952
CONECT 1952 1951 1953
CONECT 1953 1952 1954
CONECT 1954 1949 1953 1955
CONECT 1955 1954
END
HEADER    4cR_dock
HETATM    1  C1  UNK   900      97.774 102.600  95.713  1.00  0.00           C  
HETATM    2  N1  UNK   900      96.169 106.426  93.129  1.00  0.00           N1+
HETATM    3  O1  UNK   900      97.370 103.957  95.540  1.00  0.00           O  
HETATM    4  C2  UNK   900      98.145 104.965  96.080  1.00  0.00           C  
HETATM    5  O2  UNK   900      98.384 106.502  90.367  1.00  0.00           O  
HETATM    6  C3  UNK   900      97.633 106.282  96.145  1.00  0.00           C  
HETATM    7  O3  UNK   900     100.497 108.047  97.736  1.00  0.00           O  
HETATM    8  C4  UNK   900      96.231 106.594  95.632  1.00  0.00           C  
HETATM    9  C5  UNK   900      96.234 107.341  94.286  1.00  0.00           C  
HETATM   10  C6  UNK   900      96.370 107.112  91.831  1.00  0.00           C  
HETATM   11  C7  UNK   900      97.926 107.325  91.504  1.00  0.00           C  
HETATM   12  C8  UNK   900      97.232 105.935  89.953  1.00  0.00           C  
HETATM   13  C9  UNK   900      96.134 106.228  90.684  1.00  0.00           C  
HETATM   14  C10 UNK   900      94.869 105.715  90.347  1.00  0.00           C  
HETATM   15  C11 UNK   900      94.752 104.861  89.228  1.00  0.00           C  
HETATM   16  C12 UNK   900      95.903 104.544  88.468  1.00  0.00           C  
HETATM   17  C13 UNK   900      97.155 105.092  88.832  1.00  0.00           C  
HETATM   18  C14 UNK   900      98.416 107.317  96.699  1.00  0.00           C  
HETATM   19  C15 UNK   900      99.716 107.046  97.191  1.00  0.00           C  
HETATM   20  C16 UNK   900      99.907 109.303  98.049  1.00  0.00           C  
HETATM   21  C17 UNK   900     100.226 105.735  97.124  1.00  0.00           C  
HETATM   22  C18 UNK   900      99.448 104.698  96.571  1.00  0.00           C  
HETATM   23 BR1  UNK   900     101.974 105.362  97.779  1.00  0.00          Br  
CONECT    1    3
CONECT    2   10    9
CONECT    3    1    4
CONECT    4    3    6   22
CONECT    5   12   11
CONECT    6    4    8   18
CONECT    7   20   19
CONECT    8    6    9
CONECT    9    8    2
CONECT   10    2   11   13
CONECT   11   10    5
CONECT   12    5   13   17
CONECT   13   10   12   14
CONECT   14   13   15
CONECT   15   14   16
CONECT   16   15   17
CONECT   17   12   16
CONECT   18    6   19
CONECT   19   18    7   21
CONECT   20    7
CONECT   21   19   22   23
CONECT   22    4   21
CONECT   23   21
END
HEADER    4cS_dock
HETATM    1  C1  UNK   900      97.808 102.451  95.875  1.00  0.00           C  
HETATM    2  N1  UNK   900      95.207 106.693  93.107  1.00  0.00           N1+
HETATM    3  O1  UNK   900      97.445 103.783  95.545  1.00  0.00           O  
HETATM    4  C2  UNK   900      98.166 104.834  96.077  1.00  0.00           C  
HETATM    5  O2  UNK   900      94.881 105.266  90.019  1.00  0.00           O  
HETATM    6  C3  UNK   900      97.642 106.143  95.997  1.00  0.00           C  
HETATM    7  O3  UNK   900     100.350 108.058  97.685  1.00  0.00           O  
HETATM    8  C4  UNK   900      96.299 106.383  95.326  1.00  0.00           C  
HETATM    9  C5  UNK   900      96.479 106.767  93.851  1.00  0.00           C  
HETATM   10  C6  UNK   900      95.212 107.175  91.698  1.00  0.00           C  
HETATM   11  C7  UNK   900      94.200 106.293  90.831  1.00  0.00           C  
HETATM   12  C8  UNK   900      96.134 105.766  90.005  1.00  0.00           C  
HETATM   13  C9  UNK   900      96.370 106.782  90.867  1.00  0.00           C  
HETATM   14  C10 UNK   900      97.627 107.414  90.929  1.00  0.00           C  
HETATM   15  C11 UNK   900      98.660 106.965  90.077  1.00  0.00           C  
HETATM   16  C12 UNK   900      98.415 105.894  89.181  1.00  0.00           C  
HETATM   17  C13 UNK   900      97.139 105.290  89.146  1.00  0.00           C  
HETATM   18  C14 UNK   900      98.365 107.229  96.535  1.00  0.00           C  
HETATM   19  C15 UNK   900      99.623 107.009  97.154  1.00  0.00           C  
HETATM   20  C16 UNK   900      99.761 109.348  97.776  1.00  0.00           C  
HETATM   21  C17 UNK   900     100.145 105.701  97.229  1.00  0.00           C  
HETATM   22  C18 UNK   900      99.422 104.617  96.696  1.00  0.00           C  
HETATM   23 BR1  UNK   900     101.836 105.398  98.053  1.00  0.00          Br  
CONECT    1    3
CONECT    2   10    9
CONECT    3    1    4
CONECT    4    3    6   22
CONECT    5   12   11
CONECT    6    4    8   18
CONECT    7   20   19
CONECT    8    6    9
CONECT    9    8    2
CONECT   10    2   11   13
CONECT   11   10    5
CONECT   12    5   13   17
CONECT   13   10   12   14
CONECT   14   13   15
CONECT   15   14   16
CONECT   16   15   17
CONECT   17   12   16
CONECT   18    6   19
CONECT   19   18    7   21
CONECT   20    7
CONECT   21   19   22   23
CONECT   22    4   21
CONECT   23   21
END
HEADER    6fR_dock
HETATM    1  C1  UNK   900      98.339 102.283  95.431  1.00  0.00           C  
HETATM    2  N1  UNK   900      95.460 106.923  93.221  1.00  0.00           N1+
HETATM    3  O1  UNK   900      97.742 103.571  95.392  1.00  0.00           O  
HETATM    4  C2  UNK   900      98.254 104.588  96.174  1.00  0.00           C  
HETATM    5  N2  UNK   900     102.163 105.101  99.067  1.00  0.00           N  
HETATM    6  O2  UNK   900      97.996 106.858  90.806  1.00  0.00           O  
HETATM    7  C3  UNK   900      97.580 105.828  96.228  1.00  0.00           C  
HETATM    8  O3  UNK   900      99.808 107.724  98.530  1.00  0.00           O  
HETATM    9  C4  UNK   900      96.302 106.038  95.429  1.00  0.00           C  
HETATM   10  C5  UNK   900      96.637 106.690  94.087  1.00  0.00           C  
HETATM   11  C6  UNK   900      95.749 107.506  91.876  1.00  0.00           C  
HETATM   12  C7  UNK   900      97.283 107.893  91.568  1.00  0.00           C  
HETATM   13  C8  UNK   900      96.947 106.187  90.288  1.00  0.00           C  
HETATM   14  C9  UNK   900      95.735 106.490  90.813  1.00  0.00           C  
HETATM   15  C10 UNK   900      94.563 105.878  90.347  1.00  0.00           C  
HETATM   16  C11 UNK   900      94.656 104.926  89.309  1.00  0.00           C  
HETATM   17  C12 UNK   900      95.920 104.610  88.760  1.00  0.00           C  
HETATM   18  C13 UNK   900      97.078 105.246  89.256  1.00  0.00           C  
HETATM   19  C14 UNK   900      98.094 106.880  97.014  1.00  0.00           C  
HETATM   20  C15 UNK   900      99.289 106.700  97.757  1.00  0.00           C  
HETATM   21  C16 UNK   900      99.215 109.015  98.479  1.00  0.00           C  
HETATM   22  C17 UNK   900      99.960 105.456  97.707  1.00  0.00           C  
HETATM   23  C18 UNK   900     101.187 105.258  98.465  1.00  0.00           C  
HETATM   24  C19 UNK   900      99.446 104.405  96.920  1.00  0.00           C  
CONECT    1    3
CONECT    2   11   10
CONECT    3    1    4
CONECT    4    3    7   24
CONECT    5   23
CONECT    6   13   12
CONECT    7    4    9   19
CONECT    8   21   20
CONECT    9    7   10
CONECT   10    9    2
CONECT   11    2   12   14
CONECT   12   11    6
CONECT   13    6   14   18
CONECT   14   11   13   15
CONECT   15   14   16
CONECT   16   15   17
CONECT   17   16   18
CONECT   18   13   17
CONECT   19    7   20
CONECT   20   19    8   22
CONECT   21    8
CONECT   22   20   23   24
CONECT   23   22    5
CONECT   24    4   22
END
HEADER    6fS_dock
HETATM    1  C1  UNK   900      98.179 102.566  95.625  1.00  0.00           C  
HETATM    2  N1  UNK   900      95.368 106.693  92.900  1.00  0.00           N1+
HETATM    3  O1  UNK   900      97.718 103.883  95.346  1.00  0.00           O  
HETATM    4  C2  UNK   900      98.295 104.959  95.994  1.00  0.00           C  
HETATM    5  N2  UNK   900     102.309 105.623  98.704  1.00  0.00           N  
HETATM    6  O2  UNK   900      95.098 105.270  89.815  1.00  0.00           O  
HETATM    7  C3  UNK   900      97.670 106.225  95.927  1.00  0.00           C  
HETATM    8  O3  UNK   900     100.033 108.263  97.957  1.00  0.00           O  
HETATM    9  C4  UNK   900      96.374 106.392  95.149  1.00  0.00           C  
HETATM   10  C5  UNK   900      96.620 106.767  93.679  1.00  0.00           C  
HETATM   11  C6  UNK   900      95.383 107.183  91.496  1.00  0.00           C  
HETATM   12  C7  UNK   900      94.396 106.292  90.606  1.00  0.00           C  
HETATM   13  C8  UNK   900      96.344 105.783  89.820  1.00  0.00           C  
HETATM   14  C9  UNK   900      96.555 106.802  90.685  1.00  0.00           C  
HETATM   15  C10 UNK   900      97.800 107.448  90.765  1.00  0.00           C  
HETATM   16  C11 UNK   900      98.849 107.012  89.927  1.00  0.00           C  
HETATM   17  C12 UNK   900      98.630 105.940  89.027  1.00  0.00           C  
HETATM   18  C13 UNK   900      97.364 105.320  88.975  1.00  0.00           C  
HETATM   19  C14 UNK   900      98.245 107.334  96.582  1.00  0.00           C  
HETATM   20  C15 UNK   900      99.455 107.186  97.310  1.00  0.00           C  
HETATM   21  C16 UNK   900      99.298 109.472  98.107  1.00  0.00           C  
HETATM   22  C17 UNK   900     100.079 105.919  97.373  1.00  0.00           C  
HETATM   23  C18 UNK   900     101.322 105.755  98.115  1.00  0.00           C  
HETATM   24  C19 UNK   900      99.503 104.810  96.721  1.00  0.00           C  
CONECT    1    3
CONECT    2   11   10
CONECT    3    1    4
CONECT    4    3    7   24
CONECT    5   23
CONECT    6   13   12
CONECT    7    4    9   19
CONECT    8   21   20
CONECT    9    7   10
CONECT   10    9    2
CONECT   11    2   12   14
CONECT   12   11    6
CONECT   13    6   14   18
CONECT   14   11   13   15
CONECT   15   14   16
CONECT   16   15   17
CONECT   17   16   18
CONECT   18   13   17
CONECT   19    7   20
CONECT   20   19    8   22
CONECT   21    8
CONECT   22   20   23   24
CONECT   23   22    5
CONECT   24    4   22
END
HEADER    4dR_dock
HETATM    1  C1  UNK   900      98.011 102.883  95.429  1.00  0.00           C  
HETATM    2  N1  UNK   900      95.928 106.293  92.442  1.00  0.00           N1+
HETATM    3  O1  UNK   900      97.436 104.157  95.144  1.00  0.00           O  
HETATM    4  C2  UNK   900      98.045 105.292  95.644  1.00  0.00           C  
HETATM    5  O2  UNK   900      95.970 104.737  88.981  1.00  0.00           O  
HETATM    6  C3  UNK   900      97.381 106.539  95.559  1.00  0.00           C  
HETATM    7  O3  UNK   900      99.878 108.749  97.202  1.00  0.00           O  
HETATM    8  C4  UNK   900      95.994 106.637  94.932  1.00  0.00           C  
HETATM    9  C5  UNK   900      95.915 107.295  93.530  1.00  0.00           C  
HETATM   10  C6  UNK   900      95.606 106.759  91.067  1.00  0.00           C  
HETATM   11  C7  UNK   900      94.461 105.965  90.443  1.00  0.00           C  
HETATM   12  C8  UNK   900      94.954 104.600  89.947  1.00  0.00           C  
HETATM   13  C9  UNK   900      96.968 105.660  89.194  1.00  0.00           C  
HETATM   14  C10 UNK   900      96.841 106.675  90.191  1.00  0.00           C  
HETATM   15  C11 UNK   900      97.866 107.618  90.356  1.00  0.00           C  
HETATM   16  C12 UNK   900      99.006 107.564  89.546  1.00  0.00           C  
HETATM   17  C13 UNK   900      99.142 106.562  88.571  1.00  0.00           C  
HETATM   18  C14 UNK   900      98.125 105.611  88.395  1.00  0.00           C  
HETATM   19  C15 UNK   900      97.992 107.699  96.080  1.00  0.00           C  
HETATM   20  C16 UNK   900      99.271 107.622  96.686  1.00  0.00           C  
HETATM   21  C17 UNK   900      99.055 109.834  97.611  1.00  0.00           C  
HETATM   22  C18 UNK   900      99.934 106.383  96.760  1.00  0.00           C  
HETATM   23  C19 UNK   900      99.328 105.223  96.246  1.00  0.00           C  
HETATM   24 BR1  UNK   900     101.660 106.271  97.563  1.00  0.00          Br  
CONECT    1    3
CONECT    2   10    9
CONECT    3    1    4
CONECT    4    3    6   23
CONECT    5   13   12
CONECT    6    4    8   19
CONECT    7   21   20
CONECT    8    6    9
CONECT    9    8    2
CONECT   10    2   11   14
CONECT   11   10   12
CONECT   12   11    5
CONECT   13    5   14   18
CONECT   14   10   13   15
CONECT   15   14   16
CONECT   16   15   17
CONECT   17   16   18
CONECT   18   13   17
CONECT   19    6   20
CONECT   20   19    7   22
CONECT   21    7
CONECT   22   20   23   24
CONECT   23    4   22
CONECT   24   22
END
HEADER    4dS_dock
HETATM    1  C1  UNK   900      98.288 102.264  95.530  1.00  0.00           C  
HETATM    2  N1  UNK   900      95.865 106.785  92.882  1.00  0.00           N1+
HETATM    3  O1  UNK   900      97.694 103.551  95.457  1.00  0.00           O  
HETATM    4  C2  UNK   900      98.187 104.574  96.242  1.00  0.00           C  
HETATM    5  O2  UNK   900      98.367 106.617  89.547  1.00  0.00           O  
HETATM    6  C3  UNK   900      97.572 105.845  96.189  1.00  0.00           C  
HETATM    7  O3  UNK   900      99.688 107.725  98.606  1.00  0.00           O  
HETATM    8  C4  UNK   900      96.385 106.079  95.267  1.00  0.00           C  
HETATM    9  C5  UNK   900      96.910 106.439  93.876  1.00  0.00           C  
HETATM   10  C6  UNK   900      96.351 107.255  91.543  1.00  0.00           C  
HETATM   11  C7  UNK   900      97.812 107.768  91.546  1.00  0.00           C  
HETATM   12  C8  UNK   900      98.349 107.908  90.132  1.00  0.00           C  
HETATM   13  C9  UNK   900      97.167 105.944  89.498  1.00  0.00           C  
HETATM   14  C10 UNK   900      96.136 106.219  90.440  1.00  0.00           C  
HETATM   15  C11 UNK   900      94.906 105.535  90.346  1.00  0.00           C  
HETATM   16  C12 UNK   900      94.709 104.571  89.338  1.00  0.00           C  
HETATM   17  C13 UNK   900      95.734 104.293  88.418  1.00  0.00           C  
HETATM   18  C14 UNK   900      96.960 104.980  88.496  1.00  0.00           C  
HETATM   19  C15 UNK   900      98.068 106.904  96.979  1.00  0.00           C  
HETATM   20  C16 UNK   900      99.185 106.699  97.828  1.00  0.00           C  
HETATM   21  C17 UNK   900      99.146 109.033  98.485  1.00  0.00           C  
HETATM   22  C18 UNK   900      99.797 105.429  97.881  1.00  0.00           C  
HETATM   23  C19 UNK   900      99.303 104.370  97.095  1.00  0.00           C  
HETATM   24 BR1  UNK   900     101.302 105.143  99.015  1.00  0.00          Br  
CONECT    1    3
CONECT    2   10    9
CONECT    3    1    4
CONECT    4    3    6   23
CONECT    5   13   12
CONECT    6    4    8   19
CONECT    7   21   20
CONECT    8    6    9
CONECT    9    8    2
CONECT   10    2   11   14
CONECT   11   10   12
CONECT   12   11    5
CONECT   13    5   14   18
CONECT   14   10   13   15
CONECT   15   14   16
CONECT   16   15   17
CONECT   17   16   18
CONECT   18   13   17
CONECT   19    6   20
CONECT   20   19    7   22
CONECT   21    7
CONECT   22   20   23   24
CONECT   23    4   22
CONECT   24   22
END
